# Supplementary material for: Identification of copy number variations and common deletion polymorphisms in cattle
Source: BMC Genomics. 2010 Apr 9;11:232. doi: 10.1186/1471-2164-11-232 (PMC2859865; doi:10.1186/1471-2164-11-232)
Supplement: Additional file 1 — Supplementary Table S1. [file 1471-2164-11-232-S1.XLSX]

## Sheet: ST1
Table s1. List of identified CNVs in Bos taurus coreanae
No.	CNV	Sample ID	Chromosome	Start position	End position	Length	CNV type	Name of start SNP	Name of end SNP
1	chr1:15043994-15281557	KOR000193739541	1	15043994	15281557	237564	loss	ARS-BFGL-BAC-12976	ARS-BFGL-NGS-78179
2	chr1:16801750-17012360	KPN450	1	16801750	17012360	210611	loss	BTB-01872049	BTB-00757818
3	chr1:16924533-17012360	KPN374_04	1	16924533	17012360	87828	loss	Hapmap25883-BTA-155422	BTB-00757818
4	chr1:18221165-18480548	KOR000184588899	1	18221165	18480548	259384	loss	BTB-01511592	Hapmap33466-BTA-107178
5	chr1:18221165-18480548	KOR000194725284	1	18221165	18480548	259384	loss	BTB-01511592	Hapmap33466-BTA-107178
6	chr1:18662822-18726717	KOR000199744556	1	18662822	18726717	63896	loss	BTB-01890165	ARS-BFGL-NGS-1797
7	chr1:33828832-34054463	KPN450	1	33828832	34054463	225632	loss	BTA-69225-no-rs	BTB-00902072
8	chr1:36507776-36702480	KOR000194725284	1	36507776	36702480	194705	gain	ARS-BFGL-BAC-837	ARS-BFGL-BAC-7452
9	chr1:39384792-39568802	KPN450_04	1	39384792	39568802	184011	loss	ARS-BFGL-NGS-85768	Hapmap23652-BTA-16748
10	chr1:39429582-39568802	195680452	1	39429582	39568802	139221	loss	BTA-16749-no-rs	Hapmap23652-BTA-16748
11	chr1:39716032-39882376	11009030037	1	39716032	39882376	166345	loss	BTA-07775-no-rs	BTA-109574-no-rs
12	chr1:40050487-40150878	196159520	1	40050487	40150878	100392	loss	BTA-96881-no-rs	ARS-BFGL-NGS-84347
13	chr1:40050487-40150878	KPN388	1	40050487	40150878	100392	loss	BTA-96881-no-rs	ARS-BFGL-NGS-84347
14	chr1:40050487-40150878	KOR000194725260	1	40050487	40150878	100392	loss	BTA-96881-no-rs	ARS-BFGL-NGS-84347
15	chr1:40050487-40150878	195247785	1	40050487	40150878	100392	loss	BTA-96881-no-rs	ARS-BFGL-NGS-84347
16	chr1:40050487-40150878	195680216	1	40050487	40150878	100392	loss	BTA-96881-no-rs	ARS-BFGL-NGS-84347
17	chr1:40050487-40150878	182851629	1	40050487	40150878	100392	loss	BTA-96881-no-rs	ARS-BFGL-NGS-84347
18	chr1:40050487-40150878	10511020180	1	40050487	40150878	100392	loss	BTA-96881-no-rs	ARS-BFGL-NGS-84347
19	chr1:40050487-40150878	11002030049	1	40050487	40150878	100392	loss	BTA-96881-no-rs	ARS-BFGL-NGS-84347
20	chr1:41630234-41722740	KOR000199848339	1	41630234	41722740	92507	gain	BTA-111731-no-rs	BTB-01462455
21	chr1:43461071-43522084	KOR000197704026	1	43461071	43522084	61014	loss	BTB-01708786	BTB-01955018
22	chr1:43461071-43522084	KOR000182795534	1	43461071	43522084	61014	loss	BTB-01708786	BTB-01955018
23	chr1:45512563-45647138	KOR000194579009	1	45512563	45647138	134576	loss	ARS-BFGL-NGS-57355	BTB-00021257
24	chr1:45512563-45647138	KOR000197249299	1	45512563	45647138	134576	loss	ARS-BFGL-NGS-57355	BTB-00021257
25	chr1:49221200-49302477	KOR000190306524	1	49221200	49302477	81278	loss	ARS-BFGL-NGS-50906	Hapmap59092-rs29024583
26	chr1:49221200-49302477	KOR000189562757	1	49221200	49302477	81278	gain	ARS-BFGL-NGS-50906	Hapmap59092-rs29024583
27	chr1:49221200-49302477	KOR000196704270	1	49221200	49302477	81278	gain	ARS-BFGL-NGS-50906	Hapmap59092-rs29024583
28	chr1:49546278-49754204	KOR000196904229	1	49546278	49754204	207927	gain	BTB-01645206	Hapmap50572-BTA-113037
29	chr1:69443399-69528622	KOR000201521083	1	69443399	69528622	85224	loss	ARS-BFGL-NGS-19470	ARS-BFGL-NGS-26771
30	chr1:94653902-94850835	KOR000193739541	1	94653902	94850835	196934	loss	BTA-17923-no-rs	BTA-17930-no-rs
31	chr1:94653902-94958244	KOR000202431350	1	94653902	94958244	304343	gain	BTA-17923-no-rs	BTA-07846-rs29027508
32	chr1:103059782-103275172	10511020181	1	103059782	103275172	215391	loss	BTB-01234321	Hapmap39712-BTA-109811
33	chr1:108137412-108205447	KOR000194724577	1	108137412	108205447	68036	loss	Hapmap48347-BTA-46207	ARS-BFGL-NGS-110392
34	chr1:141468989-141618694	KOR000199917622	1	141468989	141618694	149706	gain	ARS-BFGL-NGS-14502	Hapmap51743-BTA-54330
35	chr1:142695856-142836746	KOR000199578557	1	142695856	142836746	140891	loss	ARS-BFGL-NGS-106484	ARS-BFGL-NGS-114203
36	chr1:145436566-145522082	KPN450_03	1	145436566	145522082	85517	loss	ARS-BFGL-NGS-114163	ARS-BFGL-NGS-106222
37	chr1:148698038-148770164	KPN450_05	1	148698038	148770164	72127	loss	ARS-BFGL-NGS-110564	ARS-BFGL-NGS-43565
38	chr1:148698038-148770164	KPN450_03	1	148698038	148770164	72127	loss	ARS-BFGL-NGS-110564	ARS-BFGL-NGS-43565
39	chr2:14067215-14120202	KOR000200175515	2	14067215	14120202	52988	loss	Hapmap39412-BTA-48779	Hapmap23085-BTA-148749
40	chr2:15082193-15217859	KOR000199489228	2	15082193	15217859	135667	loss	Hapmap33059-BTA-158581	BTB-01085257
41	chr2:15658140-15941973	KOR000201521083	2	15658140	15941973	283834	loss	ARS-BFGL-NGS-105012	ARS-BFGL-BAC-29210
42	chr2:18990236-19053041	KOR000193739541	2	18990236	19053041	62806	loss	Hapmap26388-BTA-133627	ARS-BFGL-NGS-1167
43	chr2:32548580-32640300	KOR000196904229	2	32548580	32640300	91721	gain	BTA-47138-no-rs	ARS-BFGL-NGS-80635
44	chr2:41910942-42359630	KOR000196904229	2	41910942	42359630	448689	gain	ARS-BFGL-NGS-23722	BTB-01592420
45	chr2:43141034-43294132	KPN388_12	2	43141034	43294132	153099	loss	Hapmap48777-BTA-47434	Hapmap46653-BTA-47447
46	chr2:51287243-51431330	10511020181	2	51287243	51431330	144088	loss	Hapmap42449-BTA-120321	ARS-BFGL-NGS-104615
47	chr2:53023212-53201139	10511020181	2	53023212	53201139	177928	loss	BTB-01741678	BTA-47610-no-rs
48	chr2:54417203-54466803	KPN374_10	2	54417203	54466803	49601	loss	ARS-BFGL-NGS-59320	Hapmap44545-BTA-47658
49	chr2:56098625-56242165	KPN388_12	2	56098625	56242165	143541	loss	BTB-01390827	BTB-01390921
50	chr2:62445681-62895962	KPN388_12	2	62445681	62895962	450282	loss	ARS-BFGL-NGS-16565	ARS-BFGL-NGS-38875
51	chr2:63593895-63655052	KOR000190679352	2	63593895	63655052	61158	gain	Hapmap38373-BTA-107037	ARS-BFGL-NGS-42047
52	chr2:70838276-70962445	KOR000200020815	2	70838276	70962445	124170	gain	BTB-01654063	BTB-01297078
53	chr2:71545225-71596880	182851797	2	71545225	71596880	51656	gain	Hapmap47231-BTA-27375	BTA-101689-no-rs
54	chr2:81010607-81107937	KOR000196704270	2	81010607	81107937	97331	gain	Hapmap43274-BTA-48044	BTA-48043-no-rs
55	chr2:81059213-81180167	KOR000190020543	2	81059213	81180167	120955	loss	BTB-00102386	BTB-00102335
56	chr2:100514495-100916086	10511020174	2	100514495	100916086	401592	loss	ARS-BFGL-NGS-36683	ARS-BFGL-NGS-10147
57	chr2:110256859-110433737	11014010034	2	110256859	110433737	176879	loss	ARS-BFGL-NGS-95894	ARS-BFGL-NGS-107754
58	chr2:110315909-110454904	10311030153	2	110315909	110454904	138996	loss	UA-IFASA-7600	ARS-BFGL-NGS-4394
59	chr2:110315909-110454904	10311030152	2	110315909	110454904	138996	loss	UA-IFASA-7600	ARS-BFGL-NGS-4394
60	chr2:110375135-110433737	11203020148	2	110375135	110433737	58603	loss	BTA-48822-no-rs	ARS-BFGL-NGS-107754
61	chr2:111521671-111768410	10311030152	2	111521671	111768410	246740	loss	ARS-BFGL-NGS-91416	ARS-BFGL-NGS-16660
62	chr2:122440316-122549110	KOR000194724577	2	122440316	122549110	108795	loss	Hapmap51734-BTA-49164	ARS-BFGL-NGS-110996
63	chr2:129864242-130144029	10311030152	2	129864242	130144029	279788	loss	ARS-BFGL-NGS-110953	ARS-BFGL-NGS-77018
64	chr2:139757788-139808623	KPN289_01	2	139757788	139808623	50836	loss	ARS-BFGL-NGS-68682	ARS-BFGL-NGS-36460
65	chr3:4525457-4710036	KPN656	3	4525457	4710036	184580	loss	ARS-BFGL-NGS-11138	BTB-01214798
66	chr3:34095513-34165561	KPN450_04	3	34095513	34165561	70049	loss	Hapmap33913-BES9_Contig264_1036	Hapmap57718-rs29018416
67	chr3:36163190-36310222	KOR000189863533	3	36163190	36310222	147033	loss	ARS-BFGL-NGS-99357	ARS-BFGL-NGS-86767
68	chr3:36163190-36310222	KOR000190174406	3	36163190	36310222	147033	gain	ARS-BFGL-NGS-99357	ARS-BFGL-NGS-86767
69	chr3:36163190-36310222	KOR000190018106	3	36163190	36310222	147033	gain	ARS-BFGL-NGS-99357	ARS-BFGL-NGS-86767
70	chr3:36163190-36338393	KOR000197546411	3	36163190	36338393	175204	loss	ARS-BFGL-NGS-99357	INRA-338
71	chr3:36163190-36338393	KOR000196531852	3	36163190	36338393	175204	gain	ARS-BFGL-NGS-99357	INRA-338
72	chr3:36253694-36338393	196161226	3	36253694	36338393	84700	loss	ARS-BFGL-NGS-119309	INRA-338
73	chr3:36253694-36338393	KOR000197704385	3	36253694	36338393	84700	loss	ARS-BFGL-NGS-119309	INRA-338
74	chr3:36253694-36338393	KOR000190679352	3	36253694	36338393	84700	loss	ARS-BFGL-NGS-119309	INRA-338
75	chr3:36253694-36338393	KOR000197546404	3	36253694	36338393	84700	loss	ARS-BFGL-NGS-119309	INRA-338
76	chr3:36253694-36338393	KOR000197249299	3	36253694	36338393	84700	loss	ARS-BFGL-NGS-119309	INRA-338
77	chr3:36253694-36338393	KOR000192452465	3	36253694	36338393	84700	loss	ARS-BFGL-NGS-119309	INRA-338
78	chr3:36253694-36338393	KOR000194724577	3	36253694	36338393	84700	loss	ARS-BFGL-NGS-119309	INRA-338
79	chr3:36253694-36338393	KOR000202730996	3	36253694	36338393	84700	gain	ARS-BFGL-NGS-119309	INRA-338
80	chr3:43119930-43156097	KOR000199848339	3	43119930	43156097	36168	loss	BTB-01405537	BTB-01405471
81	chr3:43839121-44190402	KOR000193739541	3	43839121	44190402	351282	loss	BTA-00128-rs29013292	Hapmap33718-BTA-152247
82	chr3:56083735-56179319	KOR000199489228	3	56083735	56179319	95585	loss	BTA-22647-no-rs	INRA-170
83	chr3:71478480-71544906	KPN289_02	3	71478480	71544906	66427	loss	Hapmap51336-BTA-87078	BTB-01387385
84	chr3:71478480-71544906	KOR000194724577	3	71478480	71544906	66427	gain	Hapmap51336-BTA-87078	BTB-01387385
85	chr3:82133364-82158714	KOR000199440229	3	82133364	82158714	25351	loss	INRA-142	ARS-BFGL-NGS-82020
86	chr3:107229634-107311646	10319070072	3	107229634	107311646	82013	loss	BTB-01551546	ARS-BFGL-NGS-109837
87	chr3:126607963-126729607	KOR000192257985	3	126607963	126729607	121645	loss	ARS-BFGL-NGS-57543	ARS-BFGL-NGS-107367
88	chr3:127158903-127304446	10127010087	3	127158903	127304446	145544	loss	ARS-BFGL-NGS-10085	ARS-BFGL-NGS-105794
89	chr3:127244553-127304446	KOR000192257213	3	127244553	127304446	59894	gain	ARS-BFGL-NGS-16314	ARS-BFGL-NGS-105794
90	chr3:127244553-127304446	KOR000196710158	3	127244553	127304446	59894	gain	ARS-BFGL-NGS-16314	ARS-BFGL-NGS-105794
91	chr4:4363019-4407255	KOR000203162307	4	4363019	4407255	44237	loss	ARS-BFGL-NGS-100374	UA-IFASA-6828
92	chr4:4363019-4407255	KOR000194577043	4	4363019	4407255	44237	loss	ARS-BFGL-NGS-100374	UA-IFASA-6828
93	chr4:10009287-10139426	KOR000198864941	4	10009287	10139426	130140	gain	ARS-BFGL-NGS-109843	ARS-BFGL-NGS-112143
94	chr4:10009287-10325003	KOR000202117179	4	10009287	10325003	315717	gain	ARS-BFGL-NGS-109843	Hapmap47436-BTA-88975
95	chr4:10009287-10325003	KOR000194578422	4	10009287	10325003	315717	gain	ARS-BFGL-NGS-109843	Hapmap47436-BTA-88975
96	chr4:10009287-10325003	KOR000196710158	4	10009287	10325003	315717	gain	ARS-BFGL-NGS-109843	Hapmap47436-BTA-88975
97	chr4:10009287-10391308	KOR000203159703	4	10009287	10391308	382022	gain	ARS-BFGL-NGS-109843	BTA-00702-no-rs
98	chr4:10009287-10564903	KOR000199578557	4	10009287	10564903	555617	gain	ARS-BFGL-NGS-109843	BTA-02892-no-rs
99	chr4:10009287-10564903	KOR000182795534	4	10009287	10564903	555617	gain	ARS-BFGL-NGS-109843	BTA-02892-no-rs
100	chr4:10009287-10665698	KPN374_10	4	10009287	10665698	656412	gain	ARS-BFGL-NGS-109843	BTA-109138-no-rs
101	chr4:10062060-10139426	KOR000198864835	4	10062060	10139426	77367	gain	BTB-00165617	ARS-BFGL-NGS-112143
102	chr4:10093466-10325003	11009030047	4	10093466	10325003	231538	gain	ARS-BFGL-NGS-79026	Hapmap47436-BTA-88975
103	chr4:10093466-10359086	KOR000184589735	4	10093466	10359086	265621	gain	ARS-BFGL-NGS-79026	ARS-BFGL-NGS-78920
104	chr4:10258408-10391308	KPN663	4	10258408	10391308	132901	gain	ARS-BFGL-NGS-74533	BTA-00702-no-rs
105	chr4:10541199-10665698	KOR000194578422	4	10541199	10665698	124500	gain	Hapmap35652-SCAFFOLD151622_1051	BTA-109138-no-rs
106	chr4:17920994-18082734	KOR000199848339	4	17920994	18082734	161741	loss	Hapmap33770-BTA-104911	BTA-104895-no-rs
107	chr4:17920994-18082734	KOR000196710547	4	17920994	18082734	161741	loss	Hapmap33770-BTA-104911	BTA-104895-no-rs
108	chr4:17966029-18082734	KOR000190649973	4	17966029	18082734	116706	loss	BTA-104909-no-rs	BTA-104895-no-rs
109	chr4:17966029-18082734	KOR000189863090	4	17966029	18082734	116706	loss	BTA-104909-no-rs	BTA-104895-no-rs
110	chr4:17966029-18082734	KOR000189863472	4	17966029	18082734	116706	loss	BTA-104909-no-rs	BTA-104895-no-rs
111	chr4:17966029-18082734	KOR000190679352	4	17966029	18082734	116706	loss	BTA-104909-no-rs	BTA-104895-no-rs
112	chr4:34249892-34401122	KOR000203677054	4	34249892	34401122	151231	loss	BTA-89083-no-rs	BTB-00174573
113	chr4:39744935-39876876	KPN460	4	39744935	39876876	131942	loss	BTA-70243-no-rs	Hapmap33665-BTA-142069
114	chr4:39744935-40102805	KOR000196904229	4	39744935	40102805	357871	gain	BTA-70243-no-rs	BTB-00484017
115	chr4:39849632-40036346	KOR000199489228	4	39849632	40036346	186715	loss	BTA-70244-no-rs	BTB-00178603
116	chr4:40519906-40647756	KOR000196713531	4	40519906	40647756	127851	loss	BTB-01308655	BTB-01308598
117	chr4:40597911-40829234	KOR000196904229	4	40597911	40829234	231324	gain	BTA-21017-no-rs	BTB-00177026
118	chr4:40781673-41230020	KOR000203677054	4	40781673	41230020	448348	loss	Hapmap43331-BTA-70083	BTB-01930921
119	chr4:40781673-41230020	10127010087	4	40781673	41230020	448348	loss	Hapmap43331-BTA-70083	BTB-01930921
120	chr4:41084886-41230020	195680421	4	41084886	41230020	145135	gain	Hapmap43454-BTA-108936	BTB-01930921
121	chr4:44351747-44481811	10713070057	4	44351747	44481811	130065	loss	BTB-00178642	BTA-70272-no-rs
122	chr4:46172952-46282765	KPN289_01	4	46172952	46282765	109814	loss	ARS-BFGL-NGS-110957	ARS-BFGL-NGS-33573
123	chr4:57643033-57802264	KOR000190306524	4	57643033	57802264	159232	loss	BTB-01738708	BTB-00221060
124	chr4:59133598-59224564	KOR000199489228	4	59133598	59224564	90967	loss	Hapmap39521-BTA-89033	Hapmap25577-BTA-148332
125	chr4:66972436-67056697	KOR000199489228	4	66972436	67056697	84262	loss	Hapmap55079-rs29012053	Hapmap36353-SCAFFOLD29708_3468
126	chr4:69740045-69828238	KOR000192458634	4	69740045	69828238	88194	loss	Hapmap26406-BTA-142298	BTB-00195350
127	chr4:69740045-69828238	10127010090	4	69740045	69828238	88194	loss	Hapmap26406-BTA-142298	BTB-00195350
128	chr4:69740045-69828238	KOR000199917493	4	69740045	69828238	88194	gain	Hapmap26406-BTA-142298	BTB-00195350
129	chr4:69740045-69828238	KOR000196722335	4	69740045	69828238	88194	gain	Hapmap26406-BTA-142298	BTB-00195350
130	chr4:76191527-76239482	KOR000196531616	4	76191527	76239482	47956	loss	BTB-02044451	BTB-01327945
131	chr4:82824272-82894901	11806010118	4	82824272	82894901	70630	gain	Hapmap46191-BTA-101479	BTB-01162037
132	chr4:85784182-85888762	KOR000196704799	4	85784182	85888762	104581	gain	BTB-01325848	ARS-BFGL-NGS-13575
133	chr4:94384243-94639476	KOR000199744150	4	94384243	94639476	255234	loss	Hapmap42822-BTA-115746	BTB-00201779
134	chr4:94384243-94639476	KPN289_02	4	94384243	94639476	255234	loss	Hapmap42822-BTA-115746	BTB-00201779
135	chr4:94384243-94639476	KOR000190018106	4	94384243	94639476	255234	loss	Hapmap42822-BTA-115746	BTB-00201779
136	chr4:111466147-111545101	KOR000197546404	4	111466147	111545101	78955	loss	ARS-BFGL-NGS-35619	BTA-121657-no-rs
137	chr4:112181264-112275052	KOR000184403185	4	112181264	112275052	93789	loss	ARS-BFGL-NGS-30190	BTA-72244-no-rs
138	chr4:116594586-116663962	KOR000192258548	4	116594586	116663962	69377	loss	Hapmap49724-BTA-72549	ARS-BFGL-NGS-83962
139	chr4:117854165-117964927	KPN289_01	4	117854165	117964927	110763	loss	ARS-BFGL-NGS-25593	ARS-BFGL-NGS-15477
140	chr5:2400633-2497546	KOR000196904748	5	2400633	2497546	96914	gain	BTB-01421244	BTA-91681-no-rs
141	chr5:3563151-3607060	KOR000196904229	5	3563151	3607060	43910	gain	Hapmap44365-BTA-28169	BTB-01357389
142	chr5:3563151-3639813	10713070057	5	3563151	3639813	76663	loss	Hapmap44365-BTA-28169	Hapmap43826-BTA-28176
143	chr5:3563151-3639813	KOR000199409653	5	3563151	3639813	76663	gain	Hapmap44365-BTA-28169	Hapmap43826-BTA-28176
144	chr5:3563151-3674901	KPN472	5	3563151	3674901	111751	loss	Hapmap44365-BTA-28169	BTB-02041628
145	chr5:11483310-11861264	KOR000199551574	5	11483310	11861264	377955	gain	ARS-BFGL-NGS-1394	BTB-01253890
146	chr5:11742598-11809991	KOR000197704026	5	11742598	11809991	67394	gain	BTA-118745-no-rs	BTA-118764-no-rs
147	chr5:11742598-11834975	11004010039	5	11742598	11834975	92378	gain	BTA-118745-no-rs	ARS-BFGL-NGS-25358
148	chr5:11742598-11861264	KPN388_06	5	11742598	11861264	118667	gain	BTA-118745-no-rs	BTB-01253890
149	chr5:11742598-11861264	KPN388_13	5	11742598	11861264	118667	gain	BTA-118745-no-rs	BTB-01253890
150	chr5:11742598-11861264	196160175	5	11742598	11861264	118667	gain	BTA-118745-no-rs	BTB-01253890
151	chr5:11742598-11861264	KOR000189863472	5	11742598	11861264	118667	gain	BTA-118745-no-rs	BTB-01253890
152	chr5:11742598-11861264	KPN388_03	5	11742598	11861264	118667	gain	BTA-118745-no-rs	BTB-01253890
153	chr5:11742598-11861264	KOR000200020792	5	11742598	11861264	118667	gain	BTA-118745-no-rs	BTB-01253890
154	chr5:11742598-11861264	KOR000200175515	5	11742598	11861264	118667	gain	BTA-118745-no-rs	BTB-01253890
155	chr5:11742598-11861264	10511020171	5	11742598	11861264	118667	gain	BTA-118745-no-rs	BTB-01253890
156	chr5:11742598-11861264	10511020174	5	11742598	11861264	118667	gain	BTA-118745-no-rs	BTB-01253890
157	chr5:11742598-11861264	11004010063	5	11742598	11861264	118667	gain	BTA-118745-no-rs	BTB-01253890
158	chr5:11742598-11861264	KOR000202200451	5	11742598	11861264	118667	gain	BTA-118745-no-rs	BTB-01253890
159	chr5:11742598-11861264	KPN388_05	5	11742598	11861264	118667	gain	BTA-118745-no-rs	BTB-01253890
160	chr5:11742598-11861264	KOR000200020778	5	11742598	11861264	118667	gain	BTA-118745-no-rs	BTB-01253890
161	chr5:11742598-11861264	KOR000197292509	5	11742598	11861264	118667	gain	BTA-118745-no-rs	BTB-01253890
162	chr5:11742598-11861264	KOR000190679352	5	11742598	11861264	118667	gain	BTA-118745-no-rs	BTB-01253890
163	chr5:11742598-11861264	11004010048	5	11742598	11861264	118667	gain	BTA-118745-no-rs	BTB-01253890
164	chr5:11742598-11861264	11003030005	5	11742598	11861264	118667	gain	BTA-118745-no-rs	BTB-01253890
165	chr5:11742598-11861264	KPN450_07	5	11742598	11861264	118667	gain	BTA-118745-no-rs	BTB-01253890
166	chr5:11742598-11861264	KOR000194577043	5	11742598	11861264	118667	gain	BTA-118745-no-rs	BTB-01253890
167	chr5:11742598-11861264	KOR000196904229	5	11742598	11861264	118667	gain	BTA-118745-no-rs	BTB-01253890
168	chr5:11742598-11889745	KOR000193731132	5	11742598	11889745	147148	gain	BTA-118745-no-rs	BTB-01253754
169	chr5:11742598-11889745	KPN374_01	5	11742598	11889745	147148	gain	BTA-118745-no-rs	BTB-01253754
170	chr5:11742598-11889745	11009030047	5	11742598	11889745	147148	gain	BTA-118745-no-rs	BTB-01253754
171	chr5:11773059-11861264	KPN388_07	5	11773059	11861264	88206	gain	Hapmap32860-BTA-158424	BTB-01253890
172	chr5:11809991-11861264	KOR000194724577	5	11809991	11861264	51274	gain	BTA-118764-no-rs	BTB-01253890
173	chr5:16989714-17052072	KOR000184403185	5	16989714	17052072	62359	loss	BTB-01113127	BTA-02257-rs29009814
174	chr5:30554944-30782703	10311030153	5	30554944	30782703	227760	loss	ARS-USMARC-Parent-DQ500958-no-rs	ARS-BFGL-NGS-5337
175	chr5:30704387-30752692	10607030038	5	30704387	30752692	48306	loss	ARS-BFGL-NGS-26396	ARS-BFGL-NGS-15960
176	chr5:30704387-30752692	10127010087	5	30704387	30752692	48306	loss	ARS-BFGL-NGS-26396	ARS-BFGL-NGS-15960
177	chr5:33560805-33751972	KOR000199550782	5	33560805	33751972	191168	gain	ARS-BFGL-NGS-115593	ARS-BFGL-NGS-43909
178	chr5:43148474-43340934	KOR000189863533	5	43148474	43340934	192461	loss	ARS-BFGL-NGS-29758	ARS-BFGL-NGS-23432
179	chr5:45854016-45926535	KOR000196904908	5	45854016	45926535	72520	gain	BTA-119068-no-rs	BTB-01255930
180	chr5:102164053-102234020	182851551	5	102164053	102234020	69968	gain	UA-IFASA-6009	ARS-BFGL-NGS-9348
181	chr5:102164053-102234020	KPN388_09	5	102164053	102234020	69968	gain	UA-IFASA-6009	ARS-BFGL-NGS-9348
182	chr5:102164053-102234020	KPN374_02	5	102164053	102234020	69968	gain	UA-IFASA-6009	ARS-BFGL-NGS-9348
183	chr5:102164053-102234020	KPN450_06	5	102164053	102234020	69968	gain	UA-IFASA-6009	ARS-BFGL-NGS-9348
184	chr5:102164053-102234020	KPN388_02	5	102164053	102234020	69968	gain	UA-IFASA-6009	ARS-BFGL-NGS-9348
185	chr5:102164053-102261488	KOR000189863090	5	102164053	102261488	97436	gain	UA-IFASA-6009	ARS-BFGL-NGS-116897
186	chr5:102164053-102261488	195247785	5	102164053	102261488	97436	gain	UA-IFASA-6009	ARS-BFGL-NGS-116897
187	chr5:102164053-102261488	KPN388_10	5	102164053	102261488	97436	gain	UA-IFASA-6009	ARS-BFGL-NGS-116897
188	chr5:102164053-102261488	KOR000200020778	5	102164053	102261488	97436	gain	UA-IFASA-6009	ARS-BFGL-NGS-116897
189	chr5:102164053-102261488	KOR000197249299	5	102164053	102261488	97436	gain	UA-IFASA-6009	ARS-BFGL-NGS-116897
190	chr5:114197493-114390497	KPN450_07	5	114197493	114390497	193005	loss	ARS-BFGL-NGS-101738	ARS-BFGL-NGS-17216
191	chr5:114197493-114390497	10127010087	5	114197493	114390497	193005	loss	ARS-BFGL-NGS-101738	ARS-BFGL-NGS-17216
192	chr5:123127110-123321098	KPN289_01	5	123127110	123321098	193989	loss	Hapmap46725-BTA-75375	ARS-BFGL-NGS-96175
193	chr5:123127110-123321098	10505010061	5	123127110	123321098	193989	loss	Hapmap46725-BTA-75375	ARS-BFGL-NGS-96175
194	chr5:123127110-123321098	10127010087	5	123127110	123321098	193989	loss	Hapmap46725-BTA-75375	ARS-BFGL-NGS-96175
195	chr5:123214644-123321098	10127010070	5	123214644	123321098	106455	loss	ARS-BFGL-NGS-93206	ARS-BFGL-NGS-96175
196	chr5:123214644-123321098	KPN289_03	5	123214644	123321098	106455	loss	ARS-BFGL-NGS-93206	ARS-BFGL-NGS-96175
197	chr5:123214644-123321098	11304020002	5	123214644	123321098	106455	loss	ARS-BFGL-NGS-93206	ARS-BFGL-NGS-96175
198	chr5:123214644-123321098	10127010084	5	123214644	123321098	106455	loss	ARS-BFGL-NGS-93206	ARS-BFGL-NGS-96175
199	chr5:123214644-123347200	KPN388_11	5	123214644	123347200	132557	loss	ARS-BFGL-NGS-93206	ARS-BFGL-NGS-57700
200	chr5:123598295-123803297	11002050049	5	123598295	123803297	205003	loss	ARS-BFGL-NGS-21635	ARS-BFGL-NGS-119454
201	chr5:123626393-123840785	10319010059	5	123626393	123840785	214393	loss	ARS-BFGL-NGS-16699	ARS-BFGL-NGS-1089
202	chr5:123701613-123803297	KPN289_01	5	123701613	123803297	101685	loss	ARS-BFGL-NGS-16090	ARS-BFGL-NGS-119454
203	chr5:123701613-123803297	10127010087	5	123701613	123803297	101685	loss	ARS-BFGL-NGS-16090	ARS-BFGL-NGS-119454
204	chr5:125036256-125087083	KPN374	5	125036256	125087083	50828	loss	Hapmap42757-BTA-99810	BTA-04955-rs29015305
205	chr5:125618716-125669489	KPN641	5	125618716	125669489	50774	gain	ARS-BFGL-NGS-21723	ARS-BFGL-NGS-18125
206	chr6:574156-749669	KPN374	6	574156	749669	175514	loss	BTA-88049-no-rs	ARS-BFGL-NGS-55482
207	chr6:660960-749669	11802010234	6	660960	749669	88710	gain	Hapmap43391-BTA-88040	ARS-BFGL-NGS-55482
208	chr6:9511319-10046379	KOR000202431350	6	9511319	10046379	535061	gain	BTB-01068898	BTB-01069210
209	chr6:9612713-10046379	11003030005	6	9612713	10046379	433667	loss	Hapmap33379-BTA-153882	BTB-01069210
210	chr6:9612713-10046379	KOR000189863250	6	9612713	10046379	433667	gain	Hapmap33379-BTA-153882	BTB-01069210
211	chr6:9843296-10046379	KOR000198864897	6	9843296	10046379	203084	gain	BTB-01645411	BTB-01069210
212	chr6:9843296-10046379	KOR000196704270	6	9843296	10046379	203084	gain	BTB-01645411	BTB-01069210
213	chr6:10600743-10762144	KPN450	6	10600743	10762144	161402	loss	BTB-01322092	Hapmap52732-rs29023384
214	chr6:10649428-10762144	KPN374_04	6	10649428	10762144	112717	loss	Hapmap32397-BTA-18899	Hapmap52732-rs29023384
215	chr6:33444496-33542442	195680452	6	33444496	33542442	97947	loss	Hapmap27294-BTC-032117	Hapmap33174-BTC-073543
216	chr6:33444496-33720459	KOR000199489228	6	33444496	33720459	275964	loss	Hapmap27294-BTC-032117	Hapmap27945-BTC-073459
217	chr6:33498580-33720459	KOR000199440229	6	33498580	33720459	221880	loss	Hapmap41633-BTA-75713	Hapmap27945-BTC-073459
218	chr6:33521995-33620176	KOR000196904229	6	33521995	33620176	98182	gain	Hapmap27136-BTC-073585	Hapmap33287-BTC-032371
219	chr6:33596514-33785059	KOR000193739541	6	33596514	33785059	188546	loss	Hapmap33286-BTC-032290	Hapmap30962-BTC-032558
220	chr6:34740607-34790008	KOR000202200451	6	34740607	34790008	49402	gain	Hapmap41799-BTA-21550	BTA-21392-no-rs
221	chr6:38212942-38326148	KOR000193739541	6	38212942	38326148	113207	loss	Hapmap27083-BTC-041166	Hapmap33628-BTC-041023
222	chr6:38256890-38326148	KOR000193731507	6	38256890	38326148	69259	gain	Hapmap31285-BTC-041097	Hapmap33628-BTC-041023
223	chr6:38256890-38326148	KOR000189863250	6	38256890	38326148	69259	gain	Hapmap31285-BTC-041097	Hapmap33628-BTC-041023
224	chr6:38256890-38326148	KOR000193739473	6	38256890	38326148	69259	gain	Hapmap31285-BTC-041097	Hapmap33628-BTC-041023
225	chr6:38256890-38326148	KOR000193731293	6	38256890	38326148	69259	gain	Hapmap31285-BTC-041097	Hapmap33628-BTC-041023
226	chr6:38256890-38326148	KOR000196704270	6	38256890	38326148	69259	gain	Hapmap31285-BTC-041097	Hapmap33628-BTC-041023
227	chr6:42786668-42838772	KPN472	6	42786668	42838772	52105	loss	BTA-95818-no-rs	BTB-01468498
228	chr6:42786668-42838772	10713070057	6	42786668	42838772	52105	loss	BTA-95818-no-rs	BTB-01468498
229	chr6:48334787-48491443	KOR000190020543	6	48334787	48491443	156657	loss	BTB-01417044	ARS-BFGL-NGS-69417
230	chr6:51749548-51811956	195680452	6	51749548	51811956	62409	loss	ARS-BFGL-NGS-12583	BTB-00477280
231	chr6:52526151-52602521	KOR000184403185	6	52526151	52602521	76371	loss	Hapmap40279-BTA-76328	BTB-00257472
232	chr6:52526151-52602521	10713070057	6	52526151	52602521	76371	loss	Hapmap40279-BTA-76328	BTB-00257472
233	chr6:52526151-52602521	KOR000189562757	6	52526151	52602521	76371	gain	Hapmap40279-BTA-76328	BTB-00257472
234	chr6:52526151-52708577	KOR000190306524	6	52526151	52708577	182427	loss	Hapmap40279-BTA-76328	Hapmap23534-BTC-040517
235	chr6:56495043-56595391	KOR000189865452	6	56495043	56595391	100349	loss	Hapmap40151-BTA-94687	BTB-01133278
236	chr6:56495043-56595391	KOR000190667502	6	56495043	56595391	100349	loss	Hapmap40151-BTA-94687	BTB-01133278
237	chr6:56495043-56595391	KOR000192257213	6	56495043	56595391	100349	loss	Hapmap40151-BTA-94687	BTB-01133278
238	chr6:56495043-56595391	KOR000198864835	6	56495043	56595391	100349	loss	Hapmap40151-BTA-94687	BTB-01133278
239	chr6:56495043-56595391	KOR000196713531	6	56495043	56595391	100349	loss	Hapmap40151-BTA-94687	BTB-01133278
240	chr6:56495043-56595391	KOR000200020778	6	56495043	56595391	100349	loss	Hapmap40151-BTA-94687	BTB-01133278
241	chr6:56495043-56634157	KOR000194577036	6	56495043	56634157	139115	loss	Hapmap40151-BTA-94687	BTB-01133266
242	chr6:67096535-67163032	KPN450	6	67096535	67163032	66498	loss	BTB-01362640	Hapmap24407-BTA-163638
243	chr6:80688834-80763557	10518010189	6	80688834	80763557	74724	loss	BTA-121747-no-rs	BTB-00254334
244	chr6:80688834-80763557	KOR000184403185	6	80688834	80763557	74724	loss	BTA-121747-no-rs	BTB-00254334
245	chr6:82579209-82702590	KPN388_12	6	82579209	82702590	123382	loss	BTB-00264815	Hapmap38782-BTA-76926
246	chr6:83023197-83106835	KOR000196904229	6	83023197	83106835	83639	gain	BTA-20903-no-rs	Hapmap27224-BTA-161106
247	chr6:83023197-83201479	KPN289_05	6	83023197	83201479	178283	gain	BTA-20903-no-rs	BTA-20900-no-rs
248	chr6:92179320-92240041	11806010118	6	92179320	92240041	60722	loss	ARS-BFGL-NGS-113032	Hapmap57216-rs29016177
249	chr6:97606827-97666165	KOR000190464316	6	97606827	97666165	59339	loss	Hapmap41966-BTA-77379	BTA-77394-no-rs
250	chr6:106818601-106943666	195680452	6	106818601	106943666	125066	loss	ARS-BFGL-NGS-37544	ARS-BFGL-NGS-36173
251	chr6:106818601-106943666	KOR000190018106	6	106818601	106943666	125066	gain	ARS-BFGL-NGS-37544	ARS-BFGL-NGS-36173
252	chr6:112086305-112242225	11002030021	6	112086305	112242225	155921	loss	ARS-BFGL-NGS-21224	ARS-BFGL-NGS-86449
253	chr6:119738213-119813924	KOR000192258548	6	119738213	119813924	75712	loss	ARS-BFGL-NGS-20098	ARS-BFGL-NGS-112814
254	chr6:120303386-120402816	10127010087	6	120303386	120402816	99431	loss	ARS-BFGL-NGS-10182	ARS-BFGL-NGS-4767
255	chr6:120303386-120450993	10607030038	6	120303386	120450993	147608	loss	ARS-BFGL-NGS-10182	ARS-BFGL-NGS-17086
256	chr7:2355760-2447659	KPN289_01	7	2355760	2447659	91900	loss	BTB-02004898	BTB-00291825
257	chr7:4650135-4824508	10319010059	7	4650135	4824508	174374	loss	BTB-00291042	ARS-BFGL-NGS-107429
258	chr7:4786331-4959838	11708030010	7	4786331	4959838	173508	loss	ARS-BFGL-NGS-98087	BTB-00292673
259	chr7:4786331-4959838	11002050059	7	4786331	4959838	173508	loss	ARS-BFGL-NGS-98087	BTB-00292673
260	chr7:4786331-4959838	10603030158	7	4786331	4959838	173508	loss	ARS-BFGL-NGS-98087	BTB-00292673
261	chr7:4786331-4959838	10311030152	7	4786331	4959838	173508	loss	ARS-BFGL-NGS-98087	BTB-00292673
262	chr7:4786331-4959838	10127010087	7	4786331	4959838	173508	loss	ARS-BFGL-NGS-98087	BTB-00292673
263	chr7:4824508-4959838	10127010084	7	4824508	4959838	135331	loss	ARS-BFGL-NGS-107429	BTB-00292673
264	chr7:4922644-5033417	KPN289_01	7	4922644	5033417	110774	loss	ARS-BFGL-NGS-58779	ARS-BFGL-NGS-110900
265	chr7:7127292-7245141	10505010061	7	7127292	7245141	117850	loss	ARS-BFGL-NGS-118707	ARS-BFGL-NGS-10823
266	chr7:9770365-10057275	KPN289_03	7	9770365	10057275	286911	loss	ARS-BFGL-NGS-25642	ARS-BFGL-NGS-19063
267	chr7:10738455-10837432	11011020048	7	10738455	10837432	98978	loss	ARS-BFGL-NGS-111315	ARS-BFGL-NGS-110780
268	chr7:10762672-10837432	10319070072	7	10762672	10837432	74761	loss	ARS-BFGL-NGS-109534	ARS-BFGL-NGS-110780
269	chr7:10762672-10837432	11002030049	7	10762672	10837432	74761	loss	ARS-BFGL-NGS-109534	ARS-BFGL-NGS-110780
270	chr7:10762672-10837432	11304020002	7	10762672	10837432	74761	loss	ARS-BFGL-NGS-109534	ARS-BFGL-NGS-110780
271	chr7:10786577-10837432	11004010039	7	10786577	10837432	50856	loss	ARS-BFGL-NGS-119066	ARS-BFGL-NGS-110780
272	chr7:14035064-14112021	KPN374_05	7	14035064	14112021	76958	loss	ARS-BFGL-NGS-118225	ARS-BFGL-NGS-22940
273	chr7:18921779-19051896	11304020002	7	18921779	19051896	130118	loss	ARS-BFGL-NGS-39540	ARS-BFGL-NGS-87095
274	chr7:18953163-19051896	KPN388_15	7	18953163	19051896	98734	loss	Hapmap33901-BES9_Contig395_449	ARS-BFGL-NGS-87095
275	chr7:18953163-19077901	11010020094	7	18953163	19077901	124739	loss	Hapmap33901-BES9_Contig395_449	ARS-BFGL-NGS-11731
276	chr7:19016099-19077901	KPN289_02	7	19016099	19077901	61803	loss	ARS-BFGL-NGS-115830	ARS-BFGL-NGS-11731
277	chr7:21946039-21989864	195680216	7	21946039	21989864	43826	loss	BTB-02031452	BTB-00300671
278	chr7:21946039-21989864	KOR000197704385	7	21946039	21989864	43826	loss	BTB-02031452	BTB-00300671
279	chr7:21946039-21989864	KOR000197292509	7	21946039	21989864	43826	loss	BTB-02031452	BTB-00300671
280	chr7:31028273-31202316	KOR000199489228	7	31028273	31202316	174044	loss	ARS-BFGL-NGS-84651	BTA-86510-no-rs
281	chr7:31275326-31326394	KOR000199578090	7	31275326	31326394	51069	gain	BTA-92602-no-rs	BTB-01127725
282	chr7:37141398-37195149	196161226	7	37141398	37195149	53752	loss	ARS-BFGL-NGS-33913	ARS-BFGL-NGS-115370
283	chr7:42387274-42765273	11002050049	7	42387274	42765273	378000	loss	ARS-BFGL-NGS-15268	ARS-BFGL-NGS-24413
284	chr7:42506811-42739572	10311030152	7	42506811	42739572	232762	loss	ARS-BFGL-NGS-11022	ARS-BFGL-NGS-22438
285	chr7:73108132-73294794	KOR000196710547	7	73108132	73294794	186663	loss	Hapmap52738-rs29022304	BTB-01132427
286	chr7:77479968-77533592	KPN388_13	7	77479968	77533592	53625	loss	BTB-01339172	BTB-01339323
287	chr7:77479968-77558887	10310010044	7	77479968	77558887	78920	loss	BTB-01339172	BTB-01339341
288	chr7:81498009-81575749	KOR000196904748	7	81498009	81575749	77741	gain	DIAS-163	BTB-01483377
289	chr7:84035439-84114385	KOR000196904229	7	84035439	84114385	78947	gain	Hapmap27427-BTA-151849	BTB-01503544
290	chr7:87101791-87171544	KOR000189863533	7	87101791	87171544	69754	loss	BTB-00324984	Hapmap55570-rs29021609
291	chr7:88185000-88302590	11010020094	7	88185000	88302590	117591	loss	BTB-00324071	BTB-01862398
292	chr7:104101316-105683886	KOR000192464918	7	104101316	105683886	1582571	gain	ARS-BFGL-NGS-109915	ARS-BFGL-NGS-111790
293	chr8:13222866-13303341	KOR000201521083	8	13222866	13303341	80476	loss	Hapmap43698-BTA-82926	Hapmap42694-BTA-82927
294	chr8:31832255-32008645	10311030152	8	31832255	32008645	176391	loss	ARS-BFGL-NGS-116276	BTA-77985-no-rs
295	chr8:33663650-33712248	KOR000203677054	8	33663650	33712248	48599	loss	Hapmap54720-rs29023017	Hapmap43060-BTA-81019
296	chr8:33663650-33712248	KOR000193739541	8	33663650	33712248	48599	loss	Hapmap54720-rs29023017	Hapmap43060-BTA-81019
297	chr8:34477322-34549526	KOR000199550782	8	34477322	34549526	72205	gain	BTA-76377-no-rs	ARS-BFGL-NGS-77074
298	chr8:34477322-34578842	10511020174	8	34477322	34578842	101521	loss	BTA-76377-no-rs	BTA-76382-no-rs
299	chr8:34477322-34578842	11708030010	8	34477322	34578842	101521	loss	BTA-76377-no-rs	BTA-76382-no-rs
300	chr8:34477322-34578842	10311030152	8	34477322	34578842	101521	loss	BTA-76377-no-rs	BTA-76382-no-rs
301	chr8:34519839-34578842	KPN388_10	8	34519839	34578842	59004	loss	ARS-BFGL-NGS-3036	BTA-76382-no-rs
302	chr8:34578842-34694187	KOR000196711681	8	34578842	34694187	115346	gain	BTA-76382-no-rs	ARS-BFGL-NGS-5314
303	chr8:37439096-37563462	10310010044	8	37439096	37563462	124367	loss	BTB-02056717	BTB-00685136
304	chr8:52839299-52950178	KOR000199440229	8	52839299	52950178	110880	loss	ARS-BFGL-NGS-7814	BTB-00347575
305	chr8:52839299-52950178	KOR000194724577	8	52839299	52950178	110880	loss	ARS-BFGL-NGS-7814	BTB-00347575
306	chr8:65085043-65182250	KPN388_06	8	65085043	65182250	97208	loss	ARS-BFGL-NGS-43821	ARS-BFGL-NGS-118159
307	chr8:65085043-65182250	KPN656	8	65085043	65182250	97208	loss	ARS-BFGL-NGS-43821	ARS-BFGL-NGS-118159
308	chr8:65085043-65182250	KOR000199578595	8	65085043	65182250	97208	gain	ARS-BFGL-NGS-43821	ARS-BFGL-NGS-118159
309	chr8:79876201-79935266	KOR000189863533	8	79876201	79935266	59066	loss	ARS-BFGL-NGS-28135	BTB-00359781
310	chr8:95991334-96246616	KOR000199489228	8	95991334	96246616	255283	loss	ARS-BFGL-NGS-107648	BTB-00488829
311	chr8:96163350-96246616	KOR000184589735	8	96163350	96246616	83267	loss	ARS-BFGL-NGS-64799	BTB-00488829
312	chr8:96931174-97070496	KPN472	8	96931174	97070496	139323	loss	BTB-01363589	BTA-101737-no-rs
313	chr8:97419093-97601766	KPN472	8	97419093	97601766	182674	loss	Hapmap50119-BTA-82316	BTB-00368155
314	chr8:97419093-97601766	KOR000203114894	8	97419093	97601766	182674	gain	Hapmap50119-BTA-82316	BTB-00368155
315	chr8:106122453-106259905	11702010012	8	106122453	106259905	137453	loss	BTA-82622-no-rs	Hapmap31443-BTA-146174
316	chr8:116588716-116635526	KOR000194578422	8	116588716	116635526	46811	loss	ARS-BFGL-NGS-117135	Hapmap40500-BTA-15603
317	chr9:1053431-1399219	182851551	9	1053431	1399219	345789	loss	Hapmap40061-BTA-28737	BTB-02072771
318	chr9:2365513-2433494	10319070047	9	2365513	2433494	67982	gain	BTB-01697970	BTB-01917058
319	chr9:2918894-3339189	KPN450	9	2918894	3339189	420296	loss	Hapmap33371-BTA-147485	BTA-83392-no-rs
320	chr9:3182983-3339189	11606010157	9	3182983	3339189	156207	loss	BTA-18499-no-rs	BTA-83392-no-rs
321	chr9:3476846-3823908	KOR000192452465	9	3476846	3823908	347063	loss	BTA-94256-no-rs	BTA-97336-no-rs
322	chr9:14893068-15046354	KOR000197249299	9	14893068	15046354	153287	gain	Hapmap27634-BTA-158717	Hapmap54560-rs29009707
323	chr9:14893068-15133049	KOR000197546411	9	14893068	15133049	239982	gain	Hapmap27634-BTA-158717	BTB-00380240
324	chr9:16620611-16733047	KOR000202424901	9	16620611	16733047	112437	gain	BTB-01612195	ARS-BFGL-NGS-95470
325	chr9:25805685-25863098	KOR000189863533	9	25805685	25863098	57414	loss	BTA-83093-no-rs	BTB-02020793
326	chr9:48721582-48934407	KOR000193739541	9	48721582	48934407	212826	loss	BTA-22124-no-rs	Hapmap40497-BTA-121906
327	chr9:49463461-49682842	KPN388_12	9	49463461	49682842	219382	loss	ARS-BFGL-NGS-76636	BTA-67516-no-rs
328	chr9:53254430-53325478	KOR000192258548	9	53254430	53325478	71049	loss	BTB-01282960	BTA-17287-no-rs
329	chr9:60721222-60969755	KOR000184403185	9	60721222	60969755	248534	loss	BTB-00901299	Hapmap60059-rs29014427
330	chr9:60798872-60969755	11802020087	9	60798872	60969755	170884	loss	Hapmap34381-BES9_Contig573_967	Hapmap60059-rs29014427
331	chr9:60798872-60969755	10603030158	9	60798872	60969755	170884	loss	Hapmap34381-BES9_Contig573_967	Hapmap60059-rs29014427
332	chr9:60798872-61016788	KPN289_04	9	60798872	61016788	217917	loss	Hapmap34381-BES9_Contig573_967	BTB-00394480
333	chr9:60798872-61016788	182851797	9	60798872	61016788	217917	loss	Hapmap34381-BES9_Contig573_967	BTB-00394480
334	chr9:62281443-62427474	KPN388_14	9	62281443	62427474	146032	gain	ARS-BFGL-NGS-45271	ARS-BFGL-NGS-34075
335	chr9:62397108-62483636	KOR000192464918	9	62397108	62483636	86529	loss	Hapmap29534-BTA-146538	ARS-BFGL-NGS-117142
336	chr9:80863324-81065493	KPN460	9	80863324	81065493	202170	loss	BTA-113455-no-rs	Hapmap40089-BTA-89155
337	chr9:105350885-105471833	10505010066	9	105350885	105471833	120949	loss	Hapmap32586-BTA-146939	ARS-BFGL-NGS-85461
338	chr10:10925926-11037491	195680452	10	10925926	11037491	111566	loss	ARS-BFGL-NGS-66090	BTB-00407929
339	chr10:13034549-13146429	10319070072	10	13034549	13146429	111881	loss	ARS-BFGL-NGS-9514	ARS-BFGL-NGS-10138
340	chr10:26371397-26509327	KOR000199440229	10	26371397	26509327	137931	loss	Hapmap50608-BTA-17803	Hapmap33023-BTA-145306
341	chr10:32999078-33126373	KOR000203677054	10	32999078	33126373	127296	loss	Hapmap49430-BTA-107417	Hapmap26639-BTA-125313
342	chr10:35950875-36401162	10311030152	10	35950875	36401162	450288	loss	ARS-BFGL-NGS-110581	ARS-BFGL-NGS-112081
343	chr10:36344292-36401162	11010020094	10	36344292	36401162	56871	loss	ARS-BFGL-NGS-117431	ARS-BFGL-NGS-112081
344	chr10:36344292-36401162	10603030158	10	36344292	36401162	56871	loss	ARS-BFGL-NGS-117431	ARS-BFGL-NGS-112081
345	chr10:37103416-37249930	11003030011	10	37103416	37249930	146515	loss	ARS-BFGL-NGS-119460	BTA-65379-no-rs
346	chr10:39757790-39953528	KOR000196704270	10	39757790	39953528	195739	gain	BTA-08483-no-rs	BTB-00418936
347	chr10:41373532-41478087	KPN472	10	41373532	41478087	104556	loss	BTB-01400850	BTB-01482386
348	chr10:41373532-41478087	KPN450	10	41373532	41478087	104556	loss	BTB-01400850	BTB-01482386
349	chr10:52265970-52322403	KOR000203677054	10	52265970	52322403	56434	loss	BTB-01563190	ARS-BFGL-NGS-82941
350	chr10:57527220-57773467	KOR000196904908	10	57527220	57773467	246248	gain	BTB-01178563	BTB-01178139
351	chr10:61098620-61165187	KPN388_12	10	61098620	61165187	66568	loss	ARS-BFGL-BAC-14806	BTA-66849-no-rs
352	chr10:90756777-90848160	11002030049	10	90756777	90848160	91384	loss	ARS-BFGL-NGS-31112	Hapmap40024-BTA-79338
353	chr10:90756777-90848160	KPN450_01	10	90756777	90848160	91384	loss	ARS-BFGL-NGS-31112	Hapmap40024-BTA-79338
354	chr10:90756777-90887327	KPN374_10	10	90756777	90887327	130551	loss	ARS-BFGL-NGS-31112	ARS-BFGL-NGS-117807
355	chr10:90756777-90887327	10127010084	10	90756777	90887327	130551	loss	ARS-BFGL-NGS-31112	ARS-BFGL-NGS-117807
356	chr10:90756777-90887327	10127010087	10	90756777	90887327	130551	loss	ARS-BFGL-NGS-31112	ARS-BFGL-NGS-117807
357	chr10:90785983-90887327	KPN450_06	10	90785983	90887327	101345	loss	ARS-BFGL-NGS-101529	ARS-BFGL-NGS-117807
358	chr10:90814021-90887327	KPN388_15	10	90814021	90887327	73307	loss	BTB-00442962	ARS-BFGL-NGS-117807
359	chr10:103700637-103768639	KOR000202730996	10	103700637	103768639	68003	gain	ARS-BFGL-NGS-6421	ARS-BFGL-NGS-16191
360	chr10:105100369-105155473	KOR000192452465	10	105100369	105155473	55105	gain	ARS-BFGL-NGS-103960	ARS-BFGL-NGS-116631
361	chr10:105919423-106043788	KPN632	10	105919423	106043788	124366	gain	Hapmap26431-BTA-151021	Hapmap25613-BTA-158023
362	chr11:390467-608870	195680452	11	390467	608870	218404	loss	ARS-BFGL-NGS-64198	ARS-BFGL-NGS-100202
363	chr11:420336-608870	KOR000196710547	11	420336	608870	188535	loss	BTB-00450797	ARS-BFGL-NGS-100202
364	chr11:420336-644995	KOR000194724577	11	420336	644995	224660	loss	BTB-00450797	ARS-BFGL-NGS-107918
365	chr11:4072986-4201594	KOR000190649973	11	4072986	4201594	128609	loss	ARS-BFGL-NGS-69066	ARS-BFGL-NGS-18450
366	chr11:13429317-13472746	KPN289_01	11	13429317	13472746	43430	loss	ARS-BFGL-NGS-100878	ARS-BFGL-NGS-39435
367	chr11:20934234-20980236	KOR000194724577	11	20934234	20980236	46003	loss	BTB-01247835	ARS-BFGL-NGS-104435
368	chr11:24927959-25076271	KPN354	11	24927959	25076271	148313	loss	BTB-01444917	BTB-01374666
369	chr11:27816676-27892119	KPN656	11	27816676	27892119	75444	loss	BTB-00462558	BTA-86523-no-rs
370	chr11:30601960-30671402	11802020086	11	30601960	30671402	69443	loss	ARS-BFGL-NGS-14040	ARS-BFGL-NGS-100266
371	chr11:60102402-60185405	KOR000196904236	11	60102402	60185405	83004	loss	BTA-34561-no-rs	Hapmap28145-BTA-163300
372	chr11:62765495-62862675	KPN388_02	11	62765495	62862675	97181	gain	Hapmap48973-BTA-99093	Hapmap50528-BTA-99089
373	chr11:73479739-73554366	11002030049	11	73479739	73554366	74628	loss	ARS-BFGL-NGS-66964	Hapmap57647-rs29022293
374	chr11:76077797-76226622	11802010234	11	76077797	76226622	148826	loss	ARS-BFGL-NGS-533	ARS-BFGL-NGS-102717
375	chr11:102586751-102812101	10603030158	11	102586751	102812101	225351	loss	ARS-BFGL-NGS-102946	ARS-BFGL-NGS-29976
376	chr11:105164138-105234482	KPN388_15	11	105164138	105234482	70345	loss	BTA-118669-no-rs	ARS-BFGL-NGS-28681
377	chr11:105164138-105275186	11304020002	11	105164138	105275186	111049	loss	BTA-118669-no-rs	ARS-BFGL-NGS-37648
378	chr11:105190607-105275186	KPN289_01	11	105190607	105275186	84580	loss	ARS-BFGL-NGS-105228	ARS-BFGL-NGS-37648
379	chr11:105190607-105275186	10505010061	11	105190607	105275186	84580	loss	ARS-BFGL-NGS-105228	ARS-BFGL-NGS-37648
380	chr11:107411151-107539051	10127010084	11	107411151	107539051	127901	loss	ARS-BFGL-NGS-12348	ARS-BFGL-NGS-8673
381	chr11:107515243-107733547	KPN450_03	11	107515243	107733547	218305	loss	ARS-BFGL-NGS-31802	ARS-BFGL-NGS-77775
382	chr11:107650972-107733547	11009030047	11	107650972	107733547	82576	loss	ARS-BFGL-NGS-114744	ARS-BFGL-NGS-77775
383	chr11:107916725-108019951	10505010061	11	107916725	108019951	103227	loss	ARS-BFGL-NGS-29433	ARS-BFGL-NGS-37206
384	chr11:107964527-108062406	KPN450_09	11	107964527	108062406	97880	loss	ARS-BFGL-NGS-39566	ARS-BFGL-NGS-24965
385	chr11:107964527-108062406	KPN374_10	11	107964527	108062406	97880	loss	ARS-BFGL-NGS-39566	ARS-BFGL-NGS-24965
386	chr11:108287399-108365498	10505010066	11	108287399	108365498	78100	loss	ARS-BFGL-NGS-90452	ARS-BFGL-NGS-30157
387	chr11:108287399-108735702	11002050049	11	108287399	108735702	448304	loss	ARS-BFGL-NGS-90452	ARS-BFGL-NGS-81167
388	chr11:108506371-108735702	10319010059	11	108506371	108735702	229332	loss	ARS-BFGL-NGS-111682	ARS-BFGL-NGS-81167
389	chr11:108669397-108735702	KPN450_01	11	108669397	108735702	66306	loss	ARS-BFGL-NGS-100020	ARS-BFGL-NGS-81167
390	chr11:108712347-108775233	KOR000192257985	11	108712347	108775233	62887	loss	ARS-BFGL-NGS-100667	Hapmap52927-rs29019310
391	chr11:109101259-109310439	KPN388_15	11	109101259	109310439	209181	loss	Hapmap42853-BTA-15475	ARS-BFGL-NGS-114194
392	chr11:109101259-109310439	10603030158	11	109101259	109310439	209181	loss	Hapmap42853-BTA-15475	ARS-BFGL-NGS-114194
393	chr11:109101259-109413576	11011020048	11	109101259	109413576	312318	loss	Hapmap42853-BTA-15475	ARS-BFGL-NGS-13735
394	chr11:109101259-109454328	KPN388_05	11	109101259	109454328	353070	loss	Hapmap42853-BTA-15475	ARS-BFGL-NGS-60013
395	chr11:109101259-109454328	10505010061	11	109101259	109454328	353070	loss	Hapmap42853-BTA-15475	ARS-BFGL-NGS-60013
396	chr11:109135338-109454328	10127010084	11	109135338	109454328	318991	loss	ARS-BFGL-NGS-82102	ARS-BFGL-NGS-60013
397	chr11:109310439-109413576	KPN667	11	109310439	109413576	103138	gain	ARS-BFGL-NGS-114194	ARS-BFGL-NGS-13735
398	chr11:109413576-109497448	KPN487	11	109413576	109497448	83873	loss	ARS-BFGL-NGS-13735	ARS-BFGL-NGS-21943
399	chr11:109413576-109497448	KPN289_03	11	109413576	109497448	83873	loss	ARS-BFGL-NGS-13735	ARS-BFGL-NGS-21943
400	chr12:715036-785601	KOR000196715696	12	715036	785601	70566	gain	Hapmap42892-BTA-27499	BTA-27507-no-rs
401	chr12:1808894-1994965	KOR000199409653	12	1808894	1994965	186072	gain	BTB-01113278	BTB-01113692
402	chr12:5552118-5698639	KOR000182795534	12	5552118	5698639	146522	loss	ARS-BFGL-NGS-42639	BTA-17518-no-rs
403	chr12:5698639-5763565	KOR000201525432	12	5698639	5763565	64927	gain	BTA-17518-no-rs	Hapmap39726-BTA-16621
404	chr12:44796637-44866655	KPN472	12	44796637	44866655	70019	loss	BTA-21671-no-rs	BTA-21672-no-rs
405	chr12:44796637-44866655	KPN450	12	44796637	44866655	70019	loss	BTA-21671-no-rs	BTA-21672-no-rs
406	chr12:44796637-44866655	KPN460	12	44796637	44866655	70019	loss	BTA-21671-no-rs	BTA-21672-no-rs
407	chr12:52666275-52756058	KOR000193739541	12	52666275	52756058	89784	loss	BTB-00493094	BTB-00493019
408	chr12:61210425-61662867	KOR000202431350	12	61210425	61662867	452443	gain	BTB-01625209	BTB-01989473
409	chr12:62005280-62239430	11003030005	12	62005280	62239430	234151	loss	BTA-21330-no-rs	BTB-01864324
410	chr12:62101973-62239430	KOR000202431350	12	62101973	62239430	137458	gain	BTA-101800-no-rs	BTB-01864324
411	chr12:62502265-62602643	KPN460	12	62502265	62602643	100379	loss	BTB-01507160	Hapmap27432-BTA-152895
412	chr12:62502265-62602643	KOR000189863533	12	62502265	62602643	100379	loss	BTB-01507160	Hapmap27432-BTA-152895
413	chr12:62502265-62602643	182851728	12	62502265	62602643	100379	gain	BTB-01507160	Hapmap27432-BTA-152895
414	chr12:62539135-62602643	KOR000196896142	12	62539135	62602643	63509	gain	BTB-01427603	Hapmap27432-BTA-152895
415	chr12:69335922-69506930	182851643	12	69335922	69506930	171009	loss	BTB-01992495	Hapmap51343-BTA-88743
416	chr12:69335922-69506930	KOR000189521136	12	69335922	69506930	171009	loss	BTB-01992495	Hapmap51343-BTA-88743
417	chr12:69335922-69506930	10319010059	12	69335922	69506930	171009	loss	BTB-01992495	Hapmap51343-BTA-88743
418	chr12:69808111-69967431	KOR000203114894	12	69808111	69967431	159321	loss	BTB-01470661	BTB-01761781
419	chr12:69808111-69967431	KOR000193739473	12	69808111	69967431	159321	loss	BTB-01470661	BTB-01761781
420	chr12:69808111-69967431	KOR000199848339	12	69808111	69967431	159321	loss	BTB-01470661	BTB-01761781
421	chr12:69808111-70026324	11010020017	12	69808111	70026324	218214	gain	BTB-01470661	BTB-01969694
422	chr12:74644239-74843161	11010020094	12	74644239	74843161	198923	gain	ARS-BFGL-NGS-75100	ARS-BFGL-NGS-22985
423	chr12:77977855-78105474	11002060035	12	77977855	78105474	127620	loss	ARS-BFGL-NGS-4385	Hapmap24294-BTA-127859
424	chr12:84428478-84561131	10319070047	12	84428478	84561131	132654	loss	ARS-BFGL-NGS-36097	ARS-BFGL-NGS-23827
425	chr12:84428478-84561131	10127010087	12	84428478	84561131	132654	loss	ARS-BFGL-NGS-36097	ARS-BFGL-NGS-23827
426	chr13:16924591-17049590	KOR000196904748	13	16924591	17049590	125000	gain	Hapmap39401-BTA-34229	ARS-BFGL-NGS-35631
427	chr13:45120999-45176822	11002050059	13	45120999	45176822	55824	loss	ARS-BFGL-NGS-23830	ARS-BFGL-NGS-18246
428	chr13:54700988-54810984	KPN450_03	13	54700988	54810984	109997	loss	ARS-BFGL-NGS-38064	ARS-BFGL-NGS-119789
429	chr13:54700988-54810984	KOR000193731521	13	54700988	54810984	109997	gain	ARS-BFGL-NGS-38064	ARS-BFGL-NGS-119789
430	chr13:54700988-54810984	KOR000188528594	13	54700988	54810984	109997	gain	ARS-BFGL-NGS-38064	ARS-BFGL-NGS-119789
431	chr13:54700988-54843496	KPN664	13	54700988	54843496	142509	gain	ARS-BFGL-NGS-38064	ARS-USMARC-Parent-AY853303-no-rs
432	chr13:54700988-54874602	11011020048	13	54700988	54874602	173615	loss	ARS-BFGL-NGS-38064	ARS-BFGL-NGS-33209
433	chr13:54700988-54874602	10127010087	13	54700988	54874602	173615	loss	ARS-BFGL-NGS-38064	ARS-BFGL-NGS-33209
434	chr13:54700988-54874602	KPN663	13	54700988	54874602	173615	gain	ARS-BFGL-NGS-38064	ARS-BFGL-NGS-33209
435	chr13:54700988-54874602	KOR000189521563	13	54700988	54874602	173615	gain	ARS-BFGL-NGS-38064	ARS-BFGL-NGS-33209
436	chr13:54700988-55222116	11002050049	13	54700988	55222116	521129	loss	ARS-BFGL-NGS-38064	ARS-BFGL-BAC-12578
437	chr13:54728569-54810984	KPN640	13	54728569	54810984	82416	gain	ARS-BFGL-NGS-109617	ARS-BFGL-NGS-119789
438	chr13:54728569-54843496	KPN289_03	13	54728569	54843496	114928	loss	ARS-BFGL-NGS-109617	ARS-USMARC-Parent-AY853303-no-rs
439	chr13:54728569-54843496	11004010039	13	54728569	54843496	114928	loss	ARS-BFGL-NGS-109617	ARS-USMARC-Parent-AY853303-no-rs
440	chr13:54728569-54843496	10311030152	13	54728569	54843496	114928	loss	ARS-BFGL-NGS-109617	ARS-USMARC-Parent-AY853303-no-rs
441	chr13:54728569-54843496	10127010084	13	54728569	54843496	114928	loss	ARS-BFGL-NGS-109617	ARS-USMARC-Parent-AY853303-no-rs
442	chr13:54728569-54843496	KOR000189522577	13	54728569	54843496	114928	gain	ARS-BFGL-NGS-109617	ARS-USMARC-Parent-AY853303-no-rs
443	chr13:54758587-54843496	KPN289_02	13	54758587	54843496	84910	loss	ARS-BFGL-NGS-13945	ARS-USMARC-Parent-AY853303-no-rs
444	chr13:70402183-70578590	11002050049	13	70402183	70578590	176408	loss	ARS-BFGL-NGS-63200	ARS-BFGL-NGS-112889
445	chr14:236533-483499	10127010087	14	236533	483499	246967	loss	ARS-BFGL-NGS-57820	ARS-BFGL-BAC-26048
446	chr14:236533-510926	10127010084	14	236533	510926	274394	loss	ARS-BFGL-NGS-57820	ARS-BFGL-BAC-24080
447	chr14:236533-596340	10319010059	14	236533	596340	359808	loss	ARS-BFGL-NGS-57820	ARS-BFGL-NGS-71749
448	chr14:1066508-1154381	KPN450_01	14	1066508	1154381	87874	loss	ARS-BFGL-NGS-14358	Hapmap29888-BTC-003509
449	chr14:15110391-15232983	11010020094	14	15110391	15232983	122593	loss	ARS-BFGL-NGS-76211	Hapmap41259-BTA-42142
450	chr14:16711227-16896631	KOR000196904236	14	16711227	16896631	185405	loss	BTA-26012-no-rs	BTA-36021-no-rs
451	chr14:21540830-21615745	KOR000194578422	14	21540830	21615745	74916	loss	UA-IFASA-6711	ARS-BFGL-NGS-106196
452	chr14:46902158-47062756	KOR000199409653	14	46902158	47062756	160599	gain	Hapmap58389-rs29019587	Hapmap49905-BTA-20070
453	chr14:48343496-48454412	KOR000192452465	14	48343496	48454412	110917	loss	BTA-110809-no-rs	ARS-BFGL-BAC-23335
454	chr14:48395915-48454412	KOR000196704270	14	48395915	48454412	58498	gain	BTA-34930-no-rs	ARS-BFGL-BAC-23335
455	chr14:48395915-48480134	KOR000198864958	14	48395915	48480134	84220	gain	BTA-34930-no-rs	ARS-BFGL-NGS-111369
456	chr14:48395915-48817588	10310010044	14	48395915	48817588	421674	loss	BTA-34930-no-rs	ARS-BFGL-NGS-399
457	chr14:48454412-48624015	KOR000196904229	14	48454412	48624015	169604	gain	ARS-BFGL-BAC-23335	BTB-00570702
458	chr14:49302868-49407928	KOR000192452465	14	49302868	49407928	105061	loss	Hapmap28045-BTA-138552	Hapmap59627-rs29013644
459	chr14:49527226-49736703	KPN388_12	14	49527226	49736703	209478	loss	UA-IFASA-7411	BTB-00915241
460	chr14:58481108-58765619	KOR000196904229	14	58481108	58765619	284512	gain	BTA-110833-no-rs	BTB-01831458
461	chr14:63961510-64050102	KOR000189863533	14	63961510	64050102	88593	loss	ARS-BFGL-NGS-10391	ARS-BFGL-NGS-100885
462	chr15:1836732-1993278	KOR000197545186	15	1836732	1993278	156547	loss	ARS-BFGL-NGS-109478	Hapmap40243-BTA-26072
463	chr15:1836732-1993278	KPN374_04	15	1836732	1993278	156547	loss	ARS-BFGL-NGS-109478	Hapmap40243-BTA-26072
464	chr15:1836732-1993278	KOR000199744150	15	1836732	1993278	156547	loss	ARS-BFGL-NGS-109478	Hapmap40243-BTA-26072
465	chr15:1836732-1993278	KPN374_07	15	1836732	1993278	156547	loss	ARS-BFGL-NGS-109478	Hapmap40243-BTA-26072
466	chr15:1836732-1993278	KPN354	15	1836732	1993278	156547	loss	ARS-BFGL-NGS-109478	Hapmap40243-BTA-26072
467	chr15:1836732-1993278	KOR000196722090	15	1836732	1993278	156547	loss	ARS-BFGL-NGS-109478	Hapmap40243-BTA-26072
468	chr15:1836732-1993278	KOR000199917493	15	1836732	1993278	156547	loss	ARS-BFGL-NGS-109478	Hapmap40243-BTA-26072
469	chr15:1836732-1993278	KOR000194725284	15	1836732	1993278	156547	loss	ARS-BFGL-NGS-109478	Hapmap40243-BTA-26072
470	chr15:1836732-1993278	KOR000190018106	15	1836732	1993278	156547	loss	ARS-BFGL-NGS-109478	Hapmap40243-BTA-26072
471	chr15:1836732-1993278	KOR000189521563	15	1836732	1993278	156547	loss	ARS-BFGL-NGS-109478	Hapmap40243-BTA-26072
472	chr15:1836732-1993278	KOR000199578557	15	1836732	1993278	156547	loss	ARS-BFGL-NGS-109478	Hapmap40243-BTA-26072
473	chr15:1836732-1993278	11203020148	15	1836732	1993278	156547	loss	ARS-BFGL-NGS-109478	Hapmap40243-BTA-26072
474	chr15:1836732-1993278	10713070057	15	1836732	1993278	156547	loss	ARS-BFGL-NGS-109478	Hapmap40243-BTA-26072
475	chr15:1910294-1993278	KOR000196711322	15	1910294	1993278	82985	loss	ARS-BFGL-NGS-72590	Hapmap40243-BTA-26072
476	chr15:1910294-1993278	KOR000197546176	15	1910294	1993278	82985	loss	ARS-BFGL-NGS-72590	Hapmap40243-BTA-26072
477	chr15:1910294-1993278	KOR000197246311	15	1910294	1993278	82985	loss	ARS-BFGL-NGS-72590	Hapmap40243-BTA-26072
478	chr15:1910294-1993278	11002030021	15	1910294	1993278	82985	loss	ARS-BFGL-NGS-72590	Hapmap40243-BTA-26072
479	chr15:1910294-1993278	KOR000194579009	15	1910294	1993278	82985	loss	ARS-BFGL-NGS-72590	Hapmap40243-BTA-26072
480	chr15:1910294-1993278	KOR000199744556	15	1910294	1993278	82985	loss	ARS-BFGL-NGS-72590	Hapmap40243-BTA-26072
481	chr15:1910294-1993278	KOR000197261314	15	1910294	1993278	82985	loss	ARS-BFGL-NGS-72590	Hapmap40243-BTA-26072
482	chr15:1910294-1993278	KOR000194725260	15	1910294	1993278	82985	loss	ARS-BFGL-NGS-72590	Hapmap40243-BTA-26072
483	chr15:1910294-1993278	KOR000196896142	15	1910294	1993278	82985	loss	ARS-BFGL-NGS-72590	Hapmap40243-BTA-26072
484	chr15:1910294-1993278	KPN641	15	1910294	1993278	82985	loss	ARS-BFGL-NGS-72590	Hapmap40243-BTA-26072
485	chr15:1910294-1993278	KOR000190020147	15	1910294	1993278	82985	loss	ARS-BFGL-NGS-72590	Hapmap40243-BTA-26072
486	chr15:1910294-1993278	11002060035	15	1910294	1993278	82985	loss	ARS-BFGL-NGS-72590	Hapmap40243-BTA-26072
487	chr15:1910294-1993278	11708030010	15	1910294	1993278	82985	loss	ARS-BFGL-NGS-72590	Hapmap40243-BTA-26072
488	chr15:1910294-1993278	KOR000194577036	15	1910294	1993278	82985	loss	ARS-BFGL-NGS-72590	Hapmap40243-BTA-26072
489	chr15:1910294-1993278	11003030005	15	1910294	1993278	82985	loss	ARS-BFGL-NGS-72590	Hapmap40243-BTA-26072
490	chr15:1910294-1993278	KPN374	15	1910294	1993278	82985	loss	ARS-BFGL-NGS-72590	Hapmap40243-BTA-26072
491	chr15:1910294-1993278	11802010234	15	1910294	1993278	82985	loss	ARS-BFGL-NGS-72590	Hapmap40243-BTA-26072
492	chr15:1910294-1993278	KPN460	15	1910294	1993278	82985	loss	ARS-BFGL-NGS-72590	Hapmap40243-BTA-26072
493	chr15:1910294-2039483	KOR000194577043	15	1910294	2039483	129190	gain	ARS-BFGL-NGS-72590	BTB-02021101
494	chr15:1959352-2039483	KOR000190023254	15	1959352	2039483	80132	loss	Hapmap24310-BTA-162764	BTB-02021101
495	chr15:1959352-2039483	KOR000190018175	15	1959352	2039483	80132	loss	Hapmap24310-BTA-162764	BTB-02021101
496	chr15:1959352-2039483	KOR000203159703	15	1959352	2039483	80132	loss	Hapmap24310-BTA-162764	BTB-02021101
497	chr15:5324917-5636828	KOR000193739541	15	5324917	5636828	311912	loss	BTB-00580383	ARS-BFGL-NGS-22440
498	chr15:9404404-9581859	10310010044	15	9404404	9581859	177456	loss	BTA-91820-no-rs	BTA-94770-no-rs
499	chr15:9479783-9545485	KOR000192452465	15	9479783	9545485	65703	loss	ARS-BFGL-NGS-113839	Hapmap40037-BTA-100798
500	chr15:10221806-10358173	11003030005	15	10221806	10358173	136368	loss	ARS-BFGL-NGS-114125	BTB-01786632
501	chr15:24909884-24981806	KOR000198864958	15	24909884	24981806	71923	gain	ARS-BFGL-NGS-26648	ARS-BFGL-NGS-57647
502	chr15:48630839-48724751	KOR000197705771	15	48630839	48724751	93913	loss	ARS-BFGL-NGS-102432	BTB-01928934
503	chr15:48630839-48724751	KPN450	15	48630839	48724751	93913	loss	ARS-BFGL-NGS-102432	BTB-01928934
504	chr15:48630839-48724751	KPN460	15	48630839	48724751	93913	loss	ARS-BFGL-NGS-102432	BTB-01928934
505	chr15:55130586-55440712	11002050049	15	55130586	55440712	310127	loss	ARS-BFGL-NGS-18481	ARS-BFGL-NGS-40857
506	chr15:55130586-55733915	10603030158	15	55130586	55733915	603330	loss	ARS-BFGL-NGS-18481	ARS-BFGL-NGS-67343
507	chr15:55286287-55440712	KPN388_15	15	55286287	55440712	154426	loss	ARS-BFGL-NGS-119547	ARS-BFGL-NGS-40857
508	chr15:55286287-55440712	KPN289_03	15	55286287	55440712	154426	loss	ARS-BFGL-NGS-119547	ARS-BFGL-NGS-40857
509	chr15:55286287-55440712	11304020002	15	55286287	55440712	154426	loss	ARS-BFGL-NGS-119547	ARS-BFGL-NGS-40857
510	chr15:68510786-69126546	KOR000193739541	15	68510786	69126546	615761	loss	ARS-BFGL-NGS-21147	BTA-108811-no-rs
511	chr15:77693327-77789699	KOR000199409653	15	77693327	77789699	96373	loss	Hapmap24247-BTA-130272	BTA-37741-no-rs
512	chr15:79191195-79306014	KPN388_08	15	79191195	79306014	114820	gain	BTB-02093045	BTB-00620646
513	chr15:79191195-79306014	KPN374_10	15	79191195	79306014	114820	gain	BTB-02093045	BTB-00620646
514	chr15:79191195-79306014	KOR000201521083	15	79191195	79306014	114820	gain	BTB-02093045	BTB-00620646
515	chr16:4623920-4718732	KOR000198864897	16	4623920	4718732	94813	gain	BTB-02010595	Hapmap33722-BTA-155362
516	chr16:8195478-8334137	KOR000193739541	16	8195478	8334137	138660	loss	Hapmap49982-BTA-39672	Hapmap43811-BTA-22208
517	chr16:25910314-25996326	10311030153	16	25910314	25996326	86013	loss	ARS-BFGL-NGS-15613	ARS-BFGL-NGS-42514
518	chr16:34067380-34145228	10319070047	16	34067380	34145228	77849	loss	ARS-BFGL-NGS-37741	Hapmap51900-BTA-38609
519	chr16:46815495-46876144	10505010061	16	46815495	46876144	60650	loss	ARS-BFGL-NGS-116784	ARS-BFGL-NGS-28402
520	chr16:46815495-46900699	11004010039	16	46815495	46900699	85205	loss	ARS-BFGL-NGS-116784	ARS-BFGL-NGS-119765
521	chr16:48424663-48699302	10127010084	16	48424663	48699302	274640	loss	ARS-BFGL-NGS-98071	ARS-BFGL-NGS-1346
522	chr16:55487831-55542546	KOR000196710547	16	55487831	55542546	54716	loss	ARS-BFGL-NGS-24236	Hapmap27879-BTA-151451
523	chr16:65943750-65996954	KOR000193739541	16	65943750	65996954	53205	loss	Hapmap35209-BES8_Contig327_1499	Hapmap30877-BTA-159004
524	chr16:70131072-70209051	11304020002	16	70131072	70209051	77980	loss	BTA-109823-no-rs	BTA-40122-no-rs
525	chr16:73429898-73506712	KPN289_03	16	73429898	73506712	76815	loss	ARS-BFGL-NGS-23665	ARS-BFGL-NGS-28112
526	chr16:73429898-73567250	10603030158	16	73429898	73567250	137353	loss	ARS-BFGL-NGS-23665	ARS-BFGL-NGS-74380
527	chr16:73429898-73598550	10311030153	16	73429898	73598550	168653	loss	ARS-BFGL-NGS-23665	BTB-00662365
528	chr16:75776785-75926053	195680452	16	75776785	75926053	149269	gain	ARS-BFGL-NGS-84162	ARS-BFGL-NGS-100673
529	chr16:75867294-75926053	KPN289_02	16	75867294	75926053	58760	gain	Hapmap39526-BTA-95520	ARS-BFGL-NGS-100673
530	chr16:76336570-76396896	10127010084	16	76336570	76396896	60327	gain	ARS-BFGL-NGS-36059	Hapmap25860-BTA-150580
531	chr17:3148302-3202871	KPN388_12	17	3148302	3202871	54570	loss	Hapmap39997-BTA-42072	Hapmap51547-BTA-109606
532	chr17:6176687-6345217	KOR000196904694	17	6176687	6345217	168531	gain	ARS-BFGL-NGS-104289	ARS-BFGL-NGS-38059
533	chr17:6176687-6345217	KOR000196896142	17	6176687	6345217	168531	gain	ARS-BFGL-NGS-104289	ARS-BFGL-NGS-38059
534	chr17:6176687-6345217	KOR000196904748	17	6176687	6345217	168531	gain	ARS-BFGL-NGS-104289	ARS-BFGL-NGS-38059
535	chr17:6176687-6424256	KOR000203162307	17	6176687	6424256	247570	gain	ARS-BFGL-NGS-104289	ARS-BFGL-NGS-18139
536	chr17:6176687-6424256	10607030038	17	6176687	6424256	247570	gain	ARS-BFGL-NGS-104289	ARS-BFGL-NGS-18139
537	chr17:12331713-12506471	KPN450	17	12331713	12506471	174759	loss	ARS-BFGL-NGS-119358	BTB-00671456
538	chr17:15002419-15155736	KPN388_04	17	15002419	15155736	153318	loss	Hapmap33086-BTA-19277	Hapmap39897-BTA-18318
539	chr17:15002419-15155736	10127010090	17	15002419	15155736	153318	loss	Hapmap33086-BTA-19277	Hapmap39897-BTA-18318
540	chr17:15002419-15155736	KOR000198864941	17	15002419	15155736	153318	gain	Hapmap33086-BTA-19277	Hapmap39897-BTA-18318
541	chr17:15002419-15155736	KOR000196892823	17	15002419	15155736	153318	gain	Hapmap33086-BTA-19277	Hapmap39897-BTA-18318
542	chr17:15002419-15155736	196160526	17	15002419	15155736	153318	gain	Hapmap33086-BTA-19277	Hapmap39897-BTA-18318
543	chr17:15002419-15155736	195681251	17	15002419	15155736	153318	gain	Hapmap33086-BTA-19277	Hapmap39897-BTA-18318
544	chr17:15002419-15155736	182851728	17	15002419	15155736	153318	gain	Hapmap33086-BTA-19277	Hapmap39897-BTA-18318
545	chr17:15002419-15155736	KOR000199578212	17	15002419	15155736	153318	gain	Hapmap33086-BTA-19277	Hapmap39897-BTA-18318
546	chr17:15002419-15155736	188364024	17	15002419	15155736	153318	gain	Hapmap33086-BTA-19277	Hapmap39897-BTA-18318
547	chr17:15002419-15155736	KOR000196711681	17	15002419	15155736	153318	gain	Hapmap33086-BTA-19277	Hapmap39897-BTA-18318
548	chr17:15002419-15155736	195680421	17	15002419	15155736	153318	gain	Hapmap33086-BTA-19277	Hapmap39897-BTA-18318
549	chr17:15002419-15155736	KOR000200020792	17	15002419	15155736	153318	gain	Hapmap33086-BTA-19277	Hapmap39897-BTA-18318
550	chr17:15002419-15155736	KOR000200020839	17	15002419	15155736	153318	gain	Hapmap33086-BTA-19277	Hapmap39897-BTA-18318
551	chr17:15002419-15155736	KOR000199917493	17	15002419	15155736	153318	gain	Hapmap33086-BTA-19277	Hapmap39897-BTA-18318
552	chr17:15002419-15155736	KOR000196710158	17	15002419	15155736	153318	gain	Hapmap33086-BTA-19277	Hapmap39897-BTA-18318
553	chr17:15002419-15155736	KOR000190018106	17	15002419	15155736	153318	gain	Hapmap33086-BTA-19277	Hapmap39897-BTA-18318
554	chr17:15002419-15155736	KPN487	17	15002419	15155736	153318	gain	Hapmap33086-BTA-19277	Hapmap39897-BTA-18318
555	chr17:15002419-15155736	KOR000199578557	17	15002419	15155736	153318	gain	Hapmap33086-BTA-19277	Hapmap39897-BTA-18318
556	chr17:15002419-15155736	KOR000182795534	17	15002419	15155736	153318	gain	Hapmap33086-BTA-19277	Hapmap39897-BTA-18318
557	chr17:15028357-15243785	KPN641	17	15028357	15243785	215429	gain	ARS-BFGL-NGS-93036	ARS-BFGL-NGS-14479
558	chr17:15028357-15243785	10511020171	17	15028357	15243785	215429	gain	ARS-BFGL-NGS-93036	ARS-BFGL-NGS-14479
559	chr17:15243785-15372017	10310010044	17	15243785	15372017	128233	gain	ARS-BFGL-NGS-14479	BTA-42224-no-rs
560	chr17:19556667-20190147	11002050049	17	19556667	20190147	633481	loss	ARS-BFGL-NGS-29563	BTA-40599-no-rs
561	chr17:21054363-21100160	KPN354	17	21054363	21100160	45798	loss	ARS-BFGL-NGS-23824	BTA-40629-no-rs
562	chr17:23754944-23888985	KPN450	17	23754944	23888985	134042	loss	Hapmap51951-BTA-40705	Hapmap59999-rs29024254
563	chr17:24499559-24689010	KOR000193731293	17	24499559	24689010	189452	gain	BTA-40661-no-rs	Hapmap51225-BTA-40646
564	chr17:24499559-24689010	KOR000196722335	17	24499559	24689010	189452	gain	BTA-40661-no-rs	Hapmap51225-BTA-40646
565	chr17:24499559-24727631	KPN472	17	24499559	24727631	228073	loss	BTA-40661-no-rs	BTA-88834-no-rs
566	chr17:24499559-24727631	KPN460	17	24499559	24727631	228073	loss	BTA-40661-no-rs	BTA-88834-no-rs
567	chr17:24499559-24727631	KOR000189863250	17	24499559	24727631	228073	gain	BTA-40661-no-rs	BTA-88834-no-rs
568	chr17:24499559-24727631	KOR000202200451	17	24499559	24727631	228073	gain	BTA-40661-no-rs	BTA-88834-no-rs
569	chr17:24499559-24727631	KOR000189562757	17	24499559	24727631	228073	gain	BTA-40661-no-rs	BTA-88834-no-rs
570	chr17:24561648-24621855	KOR000196896142	17	24561648	24621855	60208	gain	BTB-00675063	Hapmap51950-BTA-40650
571	chr17:28816786-28894976	KPN388	17	28816786	28894976	78191	loss	ARS-BFGL-NGS-68171	Hapmap33668-BTA-150833
572	chr17:32795580-32877146	KPN472	17	32795580	32877146	81567	loss	Hapmap61049-rs29026582	BTA-111462-no-rs
573	chr17:39145131-39247600	10319070047	17	39145131	39247600	102470	loss	ARS-BFGL-NGS-62561	Hapmap56175-rs29013219
574	chr17:41104253-41268655	KOR000192452465	17	41104253	41268655	164403	loss	ARS-BFGL-BAC-32745	Hapmap48749-BTA-40913
575	chr17:41574715-41810696	11010020094	17	41574715	41810696	235982	loss	ARS-BFGL-NGS-4202	Hapmap41532-BTA-40872
576	chr17:55927861-56192497	10603030158	17	55927861	56192497	264637	loss	ARS-BFGL-NGS-61508	ARS-BFGL-NGS-21071
577	chr17:56088227-56302479	11304020002	17	56088227	56302479	214253	loss	Hapmap32890-BTA-41181	ARS-BFGL-NGS-22276
578	chr17:56142930-56302479	KPN289_01	17	56142930	56302479	159550	loss	ARS-BFGL-NGS-109801	ARS-BFGL-NGS-22276
579	chr17:72513066-72578890	KOR000193739541	17	72513066	72578890	65825	loss	BTA-41874-no-rs	ARS-BFGL-NGS-78729
580	chr17:73354787-73412902	10311030152	17	73354787	73412902	58116	loss	ARS-BFGL-NGS-25469	ARS-BFGL-NGS-67597
581	chr17:74420465-74594744	KOR000201521083	17	74420465	74594744	174280	loss	ARS-BFGL-NGS-41599	BTB-00687779
582	chr17:75022433-75113127	10319010059	17	75022433	75113127	90695	loss	ARS-BFGL-NGS-38913	ARS-BFGL-NGS-103716
583	chr17:75520590-75597775	10505010061	17	75520590	75597775	77186	loss	ARS-BFGL-NGS-22814	ARS-BFGL-NGS-94657
584	chr17:75520590-76075638	KOR000192257985	17	75520590	76075638	555049	loss	ARS-BFGL-NGS-22814	ARS-BFGL-NGS-117289
585	chr17:75654317-75712812	KOR000192258548	17	75654317	75712812	58496	loss	ARS-BFGL-NGS-58770	ARS-BFGL-NGS-41299
586	chr17:75837801-76186394	10311030153	17	75837801	76186394	348594	loss	Hapmap48752-BTA-41973	ARS-BFGL-NGS-24012
587	chr17:76100448-76186394	11002050058	17	76100448	76186394	85947	loss	ARS-BFGL-NGS-61354	ARS-BFGL-NGS-24012
588	chr17:76100448-76186394	KPN388_15	17	76100448	76186394	85947	loss	ARS-BFGL-NGS-61354	ARS-BFGL-NGS-24012
589	chr17:76100448-76186394	KPN450_01	17	76100448	76186394	85947	loss	ARS-BFGL-NGS-61354	ARS-BFGL-NGS-24012
590	chr17:76100448-76208699	11010020094	17	76100448	76208699	108252	loss	ARS-BFGL-NGS-61354	ARS-BFGL-NGS-108169
591	chr17:76100448-76316262	10127010084	17	76100448	76316262	215815	loss	ARS-BFGL-NGS-61354	BTA-87270-no-rs
592	chr17:76100448-76487768	KPN450_03	17	76100448	76487768	387321	loss	ARS-BFGL-NGS-61354	ARS-BFGL-NGS-35060
593	chr17:76100448-76487768	KPN487	17	76100448	76487768	387321	loss	ARS-BFGL-NGS-61354	ARS-BFGL-NGS-35060
594	chr17:76100448-76487768	11011020048	17	76100448	76487768	387321	loss	ARS-BFGL-NGS-61354	ARS-BFGL-NGS-35060
595	chr17:76100448-76487768	11304020002	17	76100448	76487768	387321	loss	ARS-BFGL-NGS-61354	ARS-BFGL-NGS-35060
596	chr17:76100448-76487768	10603030158	17	76100448	76487768	387321	loss	ARS-BFGL-NGS-61354	ARS-BFGL-NGS-35060
597	chr17:76100448-76487768	KPN289_01	17	76100448	76487768	387321	loss	ARS-BFGL-NGS-61354	ARS-BFGL-NGS-35060
598	chr17:76100448-76487768	KOR000189522577	17	76100448	76487768	387321	gain	ARS-BFGL-NGS-61354	ARS-BFGL-NGS-35060
599	chr17:76152857-76487768	10319010059	17	76152857	76487768	334912	loss	ARS-BFGL-NGS-64247	ARS-BFGL-NGS-35060
600	chr17:76208699-76487768	KOR000190018106	17	76208699	76487768	279070	gain	ARS-BFGL-NGS-108169	ARS-BFGL-NGS-35060
601	chr17:76236925-76487768	10511020053	17	76236925	76487768	250844	loss	UA-IFASA-6883	ARS-BFGL-NGS-35060
602	chr17:76266858-76487768	10311030152	17	76266858	76487768	220911	loss	ARS-BFGL-NGS-8012	ARS-BFGL-NGS-35060
603	chr17:76316262-76487768	KPN450_05	17	76316262	76487768	171507	loss	BTA-87270-no-rs	ARS-BFGL-NGS-35060
604	chr17:76316262-76487768	KPN289_03	17	76316262	76487768	171507	loss	BTA-87270-no-rs	ARS-BFGL-NGS-35060
605	chr17:76316262-76487768	KOR000196531852	17	76316262	76487768	171507	gain	BTA-87270-no-rs	ARS-BFGL-NGS-35060
606	chr17:76421555-76487768	10505010061	17	76421555	76487768	66214	loss	ARS-BFGL-NGS-109409	ARS-BFGL-NGS-35060
607	chr18:5424378-5486557	11014010034	18	5424378	5486557	62180	loss	Hapmap25247-BTA-131903	ARS-BFGL-NGS-85872
608	chr18:5424378-5486557	10127010084	18	5424378	5486557	62180	loss	Hapmap25247-BTA-131903	ARS-BFGL-NGS-85872
609	chr18:9454783-9803708	10319010059	18	9454783	9803708	348926	loss	ARS-BFGL-NGS-288	ARS-BFGL-NGS-2048
610	chr18:9645460-9803708	KPN388_15	18	9645460	9803708	158249	loss	ARS-BFGL-NGS-86596	ARS-BFGL-NGS-2048
611	chr18:9645460-9803708	KPN374_05	18	9645460	9803708	158249	loss	ARS-BFGL-NGS-86596	ARS-BFGL-NGS-2048
612	chr18:9645460-9803708	11002050049	18	9645460	9803708	158249	loss	ARS-BFGL-NGS-86596	ARS-BFGL-NGS-2048
613	chr18:9684918-9749821	KPN289_01	18	9684918	9749821	64904	loss	ARS-BFGL-NGS-14442	ARS-BFGL-NGS-41026
614	chr18:9717136-9803708	10311030153	18	9717136	9803708	86573	loss	ARS-BFGL-NGS-4535	ARS-BFGL-NGS-2048
615	chr18:10398490-10543462	10311030153	18	10398490	10543462	144973	loss	ARS-BFGL-NGS-59028	ARS-BFGL-NGS-95782
616	chr18:10398490-10543462	10127010087	18	10398490	10543462	144973	loss	ARS-BFGL-NGS-59028	ARS-BFGL-NGS-95782
617	chr18:10427375-10514555	11014010034	18	10427375	10514555	87181	loss	ARS-BFGL-NGS-69002	ARS-BFGL-NGS-103814
618	chr18:10427375-10514555	10127010070	18	10427375	10514555	87181	loss	ARS-BFGL-NGS-69002	ARS-BFGL-NGS-103814
619	chr18:10427375-10514555	KPN450_01	18	10427375	10514555	87181	loss	ARS-BFGL-NGS-69002	ARS-BFGL-NGS-103814
620	chr18:10427375-10514555	10319010059	18	10427375	10514555	87181	loss	ARS-BFGL-NGS-69002	ARS-BFGL-NGS-103814
621	chr18:10427375-10604602	KPN289_01	18	10427375	10604602	177228	loss	ARS-BFGL-NGS-69002	ARS-BFGL-NGS-86593
622	chr18:10427375-10604602	10505010061	18	10427375	10604602	177228	loss	ARS-BFGL-NGS-69002	ARS-BFGL-NGS-86593
623	chr18:10449613-10543462	10127010084	18	10449613	10543462	93850	loss	ARS-BFGL-NGS-14965	ARS-BFGL-NGS-95782
624	chr18:13142842-13864212	11014010034	18	13142842	13864212	721371	loss	ARS-BFGL-NGS-103634	ARS-BFGL-NGS-32064
625	chr18:18393313-18481322	KPN374	18	18393313	18481322	88010	gain	ARS-BFGL-NGS-23186	ARS-BFGL-NGS-5
626	chr18:20977959-21098149	KPN460	18	20977959	21098149	120191	loss	Hapmap51594-BTA-42721	BTA-42733-no-rs
627	chr18:34866810-34934949	KOR000196710547	18	34866810	34934949	68140	loss	ARS-BFGL-NGS-113568	ARS-BFGL-NGS-52078
628	chr18:48593919-48676367	11002030049	18	48593919	48676367	82449	loss	ARS-BFGL-NGS-88249	ARS-BFGL-NGS-103675
629	chr18:48593919-48676367	10127010087	18	48593919	48676367	82449	loss	ARS-BFGL-NGS-88249	ARS-BFGL-NGS-103675
630	chr18:48593919-48725107	11002050059	18	48593919	48725107	131189	loss	ARS-BFGL-NGS-88249	Hapmap24498-BTA-43662
631	chr18:48593919-48725107	10127010070	18	48593919	48725107	131189	loss	ARS-BFGL-NGS-88249	Hapmap24498-BTA-43662
632	chr18:48593919-48725107	KPN388_12	18	48593919	48725107	131189	loss	ARS-BFGL-NGS-88249	Hapmap24498-BTA-43662
633	chr18:48593919-48725107	KPN450_01	18	48593919	48725107	131189	loss	ARS-BFGL-NGS-88249	Hapmap24498-BTA-43662
634	chr18:48593919-48725107	10311030153	18	48593919	48725107	131189	loss	ARS-BFGL-NGS-88249	Hapmap24498-BTA-43662
635	chr18:48593919-48725107	10319010059	18	48593919	48725107	131189	loss	ARS-BFGL-NGS-88249	Hapmap24498-BTA-43662
636	chr18:48593919-48725107	10127010084	18	48593919	48725107	131189	loss	ARS-BFGL-NGS-88249	Hapmap24498-BTA-43662
637	chr18:52510118-52602939	11304020002	18	52510118	52602939	92822	loss	ARS-BFGL-NGS-5032	ARS-BFGL-NGS-15438
638	chr18:52553081-52602939	KPN289_01	18	52553081	52602939	49859	loss	ARS-BFGL-NGS-32078	ARS-BFGL-NGS-15438
639	chr18:52553081-52602939	10319010059	18	52553081	52602939	49859	loss	ARS-BFGL-NGS-32078	ARS-BFGL-NGS-15438
640	chr18:52553081-52602939	10127010087	18	52553081	52602939	49859	loss	ARS-BFGL-NGS-32078	ARS-BFGL-NGS-15438
641	chr18:52748165-52852779	KPN374_09	18	52748165	52852779	104615	loss	ARS-BFGL-BAC-34398	ARS-BFGL-BAC-36969
642	chr18:57412977-57460325	KOR000199578557	18	57412977	57460325	47349	gain	ARS-BFGL-NGS-57287	ARS-BFGL-NGS-61488
643	chr18:58027360-58148549	KOR000196714453	18	58027360	58148549	121190	gain	ARS-BFGL-NGS-97149	ARS-BFGL-NGS-38212
644	chr18:60878495-60958687	KOR000196714453	18	60878495	60958687	80193	loss	Hapmap50515-BTA-94967	BTB-01960462
645	chr18:60878495-60958687	KOR000184589735	18	60878495	60958687	80193	loss	Hapmap50515-BTA-94967	BTB-01960462
646	chr18:60878495-60958687	KOR000196710547	18	60878495	60958687	80193	loss	Hapmap50515-BTA-94967	BTB-01960462
647	chr18:61095494-61142079	KOR000192452458	18	61095494	61142079	46586	loss	ARS-BFGL-NGS-21704	ARS-BFGL-NGS-11218
648	chr18:62103365-62373059	11304020002	18	62103365	62373059	269695	loss	ARS-BFGL-NGS-112759	ARS-BFGL-NGS-84356
649	chr18:62264945-62373059	KPN450_01	18	62264945	62373059	108115	loss	BTA-44020-no-rs	ARS-BFGL-NGS-84356
650	chr18:62958480-63029549	188364024	18	62958480	63029549	71070	gain	ARS-BFGL-NGS-103214	Hapmap34314-BES10_Contig737_1144
651	chr19:9443119-9557816	KOR000192257213	19	9443119	9557816	114698	gain	Hapmap50969-BTA-45810	ARS-BFGL-NGS-33000
652	chr19:12442436-12551500	KPN487	19	12442436	12551500	109065	loss	ARS-BFGL-NGS-87171	ARS-BFGL-NGS-99672
653	chr19:12442436-12611334	KOR000194024868	19	12442436	12611334	168899	gain	ARS-BFGL-NGS-87171	ARS-BFGL-NGS-101517
654	chr19:12474449-12581248	KOR000189521563	19	12474449	12581248	106800	gain	UA-IFASA-5958	UA-IFASA-8850
655	chr19:12509079-12611334	195680452	19	12509079	12611334	102256	loss	ARS-BFGL-NGS-7447	ARS-BFGL-NGS-101517
656	chr19:12509079-12611334	KPN664	19	12509079	12611334	102256	gain	ARS-BFGL-NGS-7447	ARS-BFGL-NGS-101517
657	chr19:12509079-12611334	KOR000192257985	19	12509079	12611334	102256	gain	ARS-BFGL-NGS-7447	ARS-BFGL-NGS-101517
658	chr19:12551500-12611334	KOR000190673824	19	12551500	12611334	59835	loss	ARS-BFGL-NGS-99672	ARS-BFGL-NGS-101517
659	chr19:12551500-12611334	KOR000197572434	19	12551500	12611334	59835	loss	ARS-BFGL-NGS-99672	ARS-BFGL-NGS-101517
660	chr19:12551500-12611334	KOR000189863007	19	12551500	12611334	59835	loss	ARS-BFGL-NGS-99672	ARS-BFGL-NGS-101517
661	chr19:12551500-12611334	KOR000190020543	19	12551500	12611334	59835	gain	ARS-BFGL-NGS-99672	ARS-BFGL-NGS-101517
662	chr19:20800107-21167875	10127010084	19	20800107	21167875	367769	loss	ARS-BFGL-NGS-115899	ARS-BFGL-NGS-309
663	chr19:22617232-22834419	11010020094	19	22617232	22834419	217188	loss	BTB-00742910	ARS-BFGL-NGS-15111
664	chr19:22617232-22991425	10311030152	19	22617232	22991425	374194	loss	BTB-00742910	ARS-BFGL-NGS-118070
665	chr19:23525524-23625887	KPN374	19	23525524	23625887	100364	loss	Hapmap51234-BTA-44811	ARS-BFGL-NGS-27085
666	chr19:25143830-25232095	KPN289_01	19	25143830	25232095	88266	loss	ARS-BFGL-NGS-110373	Hapmap47012-BTA-44901
667	chr19:27274514-27347551	KPN663	19	27274514	27347551	73038	gain	ARS-BFGL-NGS-117208	Hapmap58028-ss46526484
668	chr19:27321093-27388808	11002030022	19	27321093	27388808	67716	loss	ARS-BFGL-NGS-114201	Hapmap51730-BTA-44937
669	chr19:35103507-35627984	10311030153	19	35103507	35627984	524478	loss	ARS-BFGL-NGS-24557	ARS-BFGL-NGS-101953
670	chr19:35440883-35604024	10505010061	19	35440883	35604024	163142	loss	ARS-BFGL-NGS-82204	ARS-BFGL-NGS-109844
671	chr19:35538972-35690368	10127010084	19	35538972	35690368	151397	loss	ARS-BFGL-NGS-68563	ARS-BFGL-NGS-4759
672	chr19:35604024-35690368	10311030152	19	35604024	35690368	86345	loss	ARS-BFGL-NGS-109844	ARS-BFGL-NGS-4759
673	chr19:37351946-37736723	10505010061	19	37351946	37736723	384778	loss	ARS-BFGL-NGS-83929	ARS-BFGL-NGS-82826
674	chr19:43468222-43671890	10603030158	19	43468222	43671890	203669	loss	Hapmap26125-BTA-136847	ARS-BFGL-NGS-28901
675	chr19:52364735-52647018	KPN289_01	19	52364735	52647018	282284	loss	ARS-BFGL-NGS-15454	ARS-BFGL-NGS-112313
676	chr19:52456448-52721944	11011020048	19	52456448	52721944	265497	loss	ARS-BFGL-NGS-90673	ARS-BFGL-NGS-88163
677	chr19:52456448-52721944	11004010039	19	52456448	52721944	265497	loss	ARS-BFGL-NGS-90673	ARS-BFGL-NGS-88163
678	chr19:52579316-52752578	10311030152	19	52579316	52752578	173263	loss	BTA-45809-no-rs	BTB-00759384
679	chr19:54763344-54863753	KOR000194724577	19	54763344	54863753	100410	loss	ARS-BFGL-NGS-36573	ARS-BFGL-NGS-113058
680	chr19:55171759-55477012	11003030011	19	55171759	55477012	305254	loss	Hapmap54297-rs29013561	ARS-BFGL-NGS-105050
681	chr19:55248432-55406733	195680452	19	55248432	55406733	158302	loss	ARS-BFGL-NGS-96997	ARS-BFGL-NGS-36342
682	chr19:55248432-55446680	KOR000199468032	19	55248432	55446680	198249	gain	ARS-BFGL-NGS-96997	ARS-BFGL-NGS-117622
683	chr19:55248432-55477012	10311030152	19	55248432	55477012	228581	loss	ARS-BFGL-NGS-96997	ARS-BFGL-NGS-105050
684	chr19:55369288-55446680	KPN289_05	19	55369288	55446680	77393	loss	ARS-BFGL-NGS-71901	ARS-BFGL-NGS-117622
685	chr19:55369288-55477012	KPN450_01	19	55369288	55477012	107725	loss	ARS-BFGL-NGS-71901	ARS-BFGL-NGS-105050
686	chr19:57667589-57781197	11802020086	19	57667589	57781197	113609	loss	ARS-BFGL-NGS-29163	ARS-BFGL-NGS-114414
687	chr19:57667589-57781197	10127010084	19	57667589	57781197	113609	loss	ARS-BFGL-NGS-29163	ARS-BFGL-NGS-114414
688	chr20:4457818-4669000	KPN450_01	20	4457818	4669000	211183	loss	ARS-BFGL-NGS-108087	ARS-BFGL-NGS-25266
689	chr20:4523268-4745148	KPN289_03	20	4523268	4745148	221881	loss	Hapmap54098-rs29010434	Hapmap42635-BTA-68718
690	chr20:4523268-4745148	11004010039	20	4523268	4745148	221881	loss	Hapmap54098-rs29010434	Hapmap42635-BTA-68718
691	chr20:6173631-6305175	11003030011	20	6173631	6305175	131545	gain	Hapmap53870-rs29020081	ARS-BFGL-NGS-8048
692	chr20:6173631-6305175	KOR000194577043	20	6173631	6305175	131545	gain	Hapmap53870-rs29020081	ARS-BFGL-NGS-8048
693	chr20:12163917-12328345	10310010044	20	12163917	12328345	164429	loss	Hapmap38450-BTA-96009	BTB-01341896
694	chr20:31559229-31659732	KPN632	20	31559229	31659732	100504	loss	Hapmap39361-BTA-90642	Hapmap40699-BTA-25160
695	chr20:31559229-31788660	KPN354	20	31559229	31788660	229432	loss	Hapmap39361-BTA-90642	ARS-BFGL-NGS-96508
696	chr20:31559229-31832019	KOR000189521563	20	31559229	31832019	272791	loss	Hapmap39361-BTA-90642	ARS-BFGL-BAC-27933
697	chr20:31559229-31832019	KOR000196710547	20	31559229	31832019	272791	loss	Hapmap39361-BTA-90642	ARS-BFGL-BAC-27933
698	chr20:31633250-31750025	KPN388_14	20	31633250	31750025	116776	loss	Hapmap32390-BTA-162568	BTB-01336444
699	chr20:31633250-31750025	KOR000193121681	20	31633250	31750025	116776	loss	Hapmap32390-BTA-162568	BTB-01336444
700	chr20:31633250-31750025	KOR000192257213	20	31633250	31750025	116776	loss	Hapmap32390-BTA-162568	BTB-01336444
701	chr20:31633250-31750025	10505010065	20	31633250	31750025	116776	loss	Hapmap32390-BTA-162568	BTB-01336444
702	chr20:31633250-31750025	10511020053	20	31633250	31750025	116776	loss	Hapmap32390-BTA-162568	BTB-01336444
703	chr20:31633250-31750025	11003030011	20	31633250	31750025	116776	loss	Hapmap32390-BTA-162568	BTB-01336444
704	chr20:31633250-31832019	KOR000197546183	20	31633250	31832019	198770	loss	Hapmap32390-BTA-162568	ARS-BFGL-BAC-27933
705	chr20:31633250-31832019	KOR000189522577	20	31633250	31832019	198770	loss	Hapmap32390-BTA-162568	ARS-BFGL-BAC-27933
706	chr20:31633250-31832019	KOR000188528594	20	31633250	31832019	198770	loss	Hapmap32390-BTA-162568	ARS-BFGL-BAC-27933
707	chr20:31633250-31832019	KOR000192257985	20	31633250	31832019	198770	loss	Hapmap32390-BTA-162568	ARS-BFGL-BAC-27933
708	chr20:31633250-31832019	KOR000189863533	20	31633250	31832019	198770	loss	Hapmap32390-BTA-162568	ARS-BFGL-BAC-27933
709	chr20:45377222-45638444	11009030037	20	45377222	45638444	261223	loss	Hapmap55998-rs29018913	BTB-01263250
710	chr20:46603190-46727897	182851797	20	46603190	46727897	124708	gain	BTB-01908187	Hapmap28978-BTA-149870
711	chr20:46603190-46767627	KOR000190023254	20	46603190	46767627	164438	loss	BTB-01908187	BTB-01441573
712	chr20:46603190-46767627	KOR000190464316	20	46603190	46767627	164438	loss	BTB-01908187	BTB-01441573
713	chr20:46603190-46767627	KOR000190020543	20	46603190	46767627	164438	loss	BTB-01908187	BTB-01441573
714	chr20:46603190-46767627	KPN450	20	46603190	46767627	164438	loss	BTB-01908187	BTB-01441573
715	chr20:46603190-46767627	KOR000199409653	20	46603190	46767627	164438	gain	BTB-01908187	BTB-01441573
716	chr20:46603190-46767627	KOR000197546404	20	46603190	46767627	164438	gain	BTB-01908187	BTB-01441573
717	chr20:46603190-46767627	KOR000194577043	20	46603190	46767627	164438	gain	BTB-01908187	BTB-01441573
718	chr20:46688353-46767627	KOR000199744150	20	46688353	46767627	79275	gain	BTB-01441411	BTB-01441573
719	chr20:49510403-49623192	KOR000190464316	20	49510403	49623192	112790	loss	Hapmap39563-BTA-41519	BTB-00041403
720	chr20:50487253-50564369	KOR000192452465	20	50487253	50564369	77117	loss	BTA-92533-no-rs	Hapmap54884-rs29017180
721	chr20:51402609-51459233	KPN450_04	20	51402609	51459233	56625	loss	Hapmap61086-rs29010403	Hapmap61109-rs29012067
722	chr20:51402609-51459233	KOR000192464918	20	51402609	51459233	56625	loss	Hapmap61086-rs29010403	Hapmap61109-rs29012067
723	chr20:51402609-51459233	KPN388_12	20	51402609	51459233	56625	loss	Hapmap61086-rs29010403	Hapmap61109-rs29012067
724	chr20:51402609-51459233	KOR000193121681	20	51402609	51459233	56625	gain	Hapmap61086-rs29010403	Hapmap61109-rs29012067
725	chr20:51402609-51459233	KOR000196891956	20	51402609	51459233	56625	gain	Hapmap61086-rs29010403	Hapmap61109-rs29012067
726	chr20:51402609-51459233	KOR000193739473	20	51402609	51459233	56625	gain	Hapmap61086-rs29010403	Hapmap61109-rs29012067
727	chr20:51402609-51459233	KOR000193731293	20	51402609	51459233	56625	gain	Hapmap61086-rs29010403	Hapmap61109-rs29012067
728	chr20:51402609-51459233	KOR000198864958	20	51402609	51459233	56625	gain	Hapmap61086-rs29010403	Hapmap61109-rs29012067
729	chr20:51740635-51879938	10713070057	20	51740635	51879938	139304	loss	ARS-BFGL-NGS-104898	BTA-50706-no-rs
730	chr20:52263554-52347293	KOR000193739541	20	52263554	52347293	83740	loss	BTB-01953992	BTB-01522825
731	chr20:53178010-53386605	KPN388_12	20	53178010	53386605	208596	loss	BTB-01988839	Hapmap54729-rs29023630
732	chr20:53178010-54020799	KOR000199551574	20	53178010	54020799	842790	loss	BTB-01988839	BTB-00787417
733	chr20:60818816-61107623	KPN450_07	20	60818816	61107623	288808	loss	BTB-00790442	ARS-BFGL-NGS-67623
734	chr20:64481737-64533963	KPN388_02	20	64481737	64533963	52227	loss	BTB-01456930	ARS-BFGL-BAC-34303
735	chr20:74054822-74122624	KOR000196710158	20	74054822	74122624	67803	gain	ARS-BFGL-NGS-35549	ARS-BFGL-NGS-31306
736	chr20:74122624-74213999	KOR000199578564	20	74122624	74213999	91376	gain	ARS-BFGL-NGS-31306	ARS-BFGL-NGS-100559
737	chr20:75023691-75147654	10319010059	20	75023691	75147654	123964	loss	ARS-BFGL-BAC-31783	ARS-BFGL-NGS-23012
738	chr21:14042000-14196782	KOR000184588899	21	14042000	14196782	154783	loss	Hapmap50175-BTA-97987	ARS-BFGL-NGS-7856
739	chr21:16447961-16527535	KPN388_12	21	16447961	16527535	79575	loss	ARS-BFGL-NGS-43622	ARS-BFGL-NGS-66848
740	chr21:18331254-18449899	KOR000200020808	21	18331254	18449899	118646	loss	BTB-00808681	ARS-BFGL-BAC-32705
741	chr21:18331254-18449899	KOR000197249299	21	18331254	18449899	118646	loss	BTB-00808681	ARS-BFGL-BAC-32705
742	chr21:20364701-20437621	11002050049	21	20364701	20437621	72921	loss	BTA-51857-no-rs	ARS-BFGL-NGS-114604
743	chr21:27431339-27493267	10505010061	21	27431339	27493267	61929	loss	ARS-BFGL-NGS-31601	ARS-BFGL-NGS-118593
744	chr21:33923165-34018770	10127010087	21	33923165	34018770	95606	loss	ARS-BFGL-NGS-27646	BTB-00815539
745	chr21:55233158-55437010	KOR000201521083	21	55233158	55437010	203853	loss	BTB-00824825	Hapmap26512-BTA-52638
746	chr21:68453785-68636088	10505010061	21	68453785	68636088	182304	loss	BTA-53161-no-rs	ARS-BFGL-NGS-33371
747	chr22:11351344-11460772	10603030158	22	11351344	11460772	109429	loss	ARS-BFGL-NGS-64438	ARS-BFGL-NGS-108262
748	chr22:20058169-20138013	KOR000197249299	22	20058169	20138013	79845	gain	BTA-10297-rs29015855	BTB-01245390
749	chr22:42814535-42883817	KPN450_06	22	42814535	42883817	69283	loss	ARS-BFGL-NGS-119426	Hapmap28371-BTA-154324
750	chr22:42814535-42883817	KPN450_07	22	42814535	42883817	69283	loss	ARS-BFGL-NGS-119426	Hapmap28371-BTA-154324
751	chr22:57022276-57118854	KPN450_01	22	57022276	57118854	96579	loss	ARS-BFGL-NGS-110768	ARS-BFGL-BAC-31020
752	chr22:57022276-57118854	10127010087	22	57022276	57118854	96579	loss	ARS-BFGL-NGS-110768	ARS-BFGL-BAC-31020
753	chr22:59385163-59492499	10319010059	22	59385163	59492499	107337	loss	ARS-BFGL-NGS-119094	ARS-BFGL-NGS-82789
754	chr22:59914442-60418861	10319010059	22	59914442	60418861	504420	loss	ARS-BFGL-NGS-44530	ARS-BFGL-NGS-86983
755	chr22:60375062-60480755	10311030153	22	60375062	60480755	105694	loss	ARS-BFGL-NGS-84561	ARS-BFGL-NGS-30728
756	chr22:60851299-61230573	KPN450_01	22	60851299	61230573	379275	loss	ARS-BFGL-NGS-54563	ARS-BFGL-NGS-12899
757	chr22:61644161-61825382	11702010012	22	61644161	61825382	181222	loss	ARS-BFGL-NGS-41433	ARS-BFGL-NGS-7101
758	chr22:61644161-61825382	10505010061	22	61644161	61825382	181222	loss	ARS-BFGL-NGS-41433	ARS-BFGL-NGS-7101
759	chr22:61735281-61825382	11004010039	22	61735281	61825382	90102	loss	ARS-BFGL-NGS-7544	ARS-BFGL-NGS-7101
760	chr23:8037067-8178863	11002050049	23	8037067	8178863	141797	loss	ARS-BFGL-NGS-17463	ARS-BFGL-NGS-45258
761	chr23:43740328-43806898	10319070072	23	43740328	43806898	66571	loss	ARS-BFGL-NGS-104813	BTA-56906-no-rs
762	chr24:466797-570701	KOR000189521136	24	466797	570701	103905	gain	ARS-BFGL-NGS-10928	ARS-BFGL-NGS-119604
763	chr24:1728124-1881485	195680452	24	1728124	1881485	153362	loss	UA-IFASA-3097	ARS-BFGL-NGS-112610
764	chr24:3462469-3551090	11203020148	24	3462469	3551090	88622	loss	ARS-BFGL-NGS-107177	ARS-BFGL-NGS-110553
765	chr24:27900141-28226327	11004010063	24	27900141	28226327	326187	loss	ARS-BFGL-NGS-57713	Hapmap29300-BTA-112502
766	chr24:28848582-28890762	KOR000202730996	24	28848582	28890762	42181	loss	BTA-22620-no-rs	BTB-02012738
767	chr24:29506897-29570879	KOR000199489228	24	29506897	29570879	63983	loss	BTA-97262-no-rs	Hapmap54981-rs29019846
768	chr24:38799767-38856439	KOR000197891511	24	38799767	38856439	56673	gain	ARS-BFGL-NGS-49210	BTB-00887858
769	chr24:58613933-58815368	KOR000184588899	24	58613933	58815368	201436	loss	BTA-58706-no-rs	ARS-BFGL-NGS-108128
770	chr24:58669661-58815368	KOR000197546411	24	58669661	58815368	145708	loss	BTA-58685-no-rs	ARS-BFGL-NGS-108128
771	chr24:62662193-62724316	10511020180	24	62662193	62724316	62124	gain	ARS-BFGL-NGS-112116	ARS-BFGL-NGS-23259
772	chr24:62662193-62724316	KOR000189521563	24	62662193	62724316	62124	gain	ARS-BFGL-NGS-112116	ARS-BFGL-NGS-23259
773	chr25:738204-1006106	KPN289_03	25	738204	1006106	267903	loss	ARS-BFGL-NGS-109911	ARS-BFGL-NGS-63833
774	chr25:738204-1138957	11004010039	25	738204	1138957	400754	loss	ARS-BFGL-NGS-109911	ARS-BFGL-NGS-108460
775	chr25:805258-1115387	10127010084	25	805258	1115387	310130	loss	ARS-BFGL-NGS-91504	ARS-BFGL-NGS-40627
776	chr25:924554-1006106	KPN450_03	25	924554	1006106	81553	loss	ARS-BFGL-NGS-12001	ARS-BFGL-NGS-63833
777	chr25:1237503-1436322	KPN487	25	1237503	1436322	198820	loss	ARS-BFGL-NGS-3427	ARS-BFGL-NGS-4009
778	chr25:1237503-1436322	11002050049	25	1237503	1436322	198820	loss	ARS-BFGL-NGS-3427	ARS-BFGL-NGS-4009
779	chr25:3925936-4108042	KPN289_01	25	3925936	4108042	182107	loss	Hapmap25825-BTA-138140	Hapmap30939-BTC-017522
780	chr25:4134327-4505052	10319010059	25	4134327	4505052	370726	loss	Hapmap30114-BTC-017562	ARS-BFGL-NGS-13272
781	chr25:29896440-29965579	KPN388_09	25	29896440	29965579	69140	gain	BTB-02081953	BTA-59806-no-rs
782	chr25:30160134-30581871	195680421	25	30160134	30581871	421738	loss	ARS-BFGL-NGS-78220	BTA-01642-rs29012599
783	chr25:34891247-35023753	KPN388_12	25	34891247	35023753	132507	loss	ARS-BFGL-BAC-43866	ARS-BFGL-BAC-45112
784	chr25:38022991-38067923	KPN289_01	25	38022991	38067923	44933	loss	ARS-BFGL-NGS-13197	ARS-BFGL-NGS-2128
785	chr25:42346692-42654923	10127010087	25	42346692	42654923	308232	loss	ARS-BFGL-NGS-55884	Hapmap30413-BTC-031509
786	chr25:42517991-42654923	11002050049	25	42517991	42654923	136933	loss	ARS-BFGL-NGS-42902	Hapmap30413-BTC-031509
787	chr25:42541204-42654923	11203020148	25	42541204	42654923	113720	loss	ARS-BFGL-BAC-47313	Hapmap30413-BTC-031509
788	chr25:42561817-42654923	10127010084	25	42561817	42654923	93107	loss	Hapmap24360-BTC-031051	Hapmap30413-BTC-031509
789	chr25:42601036-42719563	KPN289_09	25	42601036	42719563	118528	loss	ARS-BFGL-NGS-22044	ARS-BFGL-NGS-3888
790	chr25:42601036-42719563	11009030047	25	42601036	42719563	118528	loss	ARS-BFGL-NGS-22044	ARS-BFGL-NGS-3888
791	chr25:42601036-42719563	10127010070	25	42601036	42719563	118528	loss	ARS-BFGL-NGS-22044	ARS-BFGL-NGS-3888
792	chr25:42601036-42719563	KPN450_01	25	42601036	42719563	118528	loss	ARS-BFGL-NGS-22044	ARS-BFGL-NGS-3888
793	chr25:42633999-42691922	10319010059	25	42633999	42691922	57924	loss	ARS-BFGL-NGS-65615	Hapmap27068-BTC-031603
794	chr26:19247317-19551065	KOR000199489228	26	19247317	19551065	303749	loss	Hapmap38540-BTA-87288	Hapmap51475-BTA-62174
795	chr26:22040663-22168717	KOR000189863533	26	22040663	22168717	128055	loss	ARS-BFGL-NGS-3804	ARS-BFGL-NGS-115299
796	chr26:23470277-23556717	11002030022	26	23470277	23556717	86441	loss	ARS-BFGL-NGS-107403	ARS-BFGL-NGS-32553
797	chr26:25098432-25190360	10311030153	26	25098432	25190360	91929	loss	ARS-BFGL-NGS-118712	ARS-BFGL-NGS-21130
798	chr26:27973734-28053515	KOR000203677054	26	27973734	28053515	79782	loss	BTB-00675918	BTA-40793-no-rs
799	chr26:28298257-28418005	KOR000189863533	26	28298257	28418005	119749	loss	Hapmap53502-rs29017020	Hapmap50498-BTA-89147
800	chr26:31640069-31754065	11004010039	26	31640069	31754065	113997	loss	BTB-00938365	Hapmap57949-rs29017014
801	chr26:31671328-31754065	KPN374_02	26	31671328	31754065	82738	loss	ARS-BFGL-NGS-87369	Hapmap57949-rs29017014
802	chr26:31671328-31754065	KPN388_07	26	31671328	31754065	82738	loss	ARS-BFGL-NGS-87369	Hapmap57949-rs29017014
803	chr26:31671328-31754065	11203020148	26	31671328	31754065	82738	loss	ARS-BFGL-NGS-87369	Hapmap57949-rs29017014
804	chr26:31671328-31754065	10505010061	26	31671328	31754065	82738	loss	ARS-BFGL-NGS-87369	Hapmap57949-rs29017014
805	chr26:44946206-45141171	11002050049	26	44946206	45141171	194966	loss	ARS-BFGL-NGS-105005	ARS-BFGL-NGS-92931
806	chr26:50914858-50986365	KPN487	26	50914858	50986365	71508	loss	ARS-BFGL-NGS-53669	ARS-BFGL-NGS-27596
807	chr26:50914858-51049209	KPN450_01	26	50914858	51049209	134352	loss	ARS-BFGL-NGS-53669	ARS-BFGL-NGS-117200
808	chr27:1811285-1997508	10505010065	27	1811285	1997508	186224	gain	Hapmap47781-BTA-94014	ARS-BFGL-NGS-39713
809	chr27:10778789-11005843	KOR000190023254	27	10778789	11005843	227055	loss	BTA-53171-no-rs	BTB-01990766
810	chr27:10778789-11005843	KOR000190020543	27	10778789	11005843	227055	loss	BTA-53171-no-rs	BTB-01990766
811	chr27:10778789-11067990	KOR000190667571	27	10778789	11067990	289202	loss	BTA-53171-no-rs	BTA-22597-no-rs
812	chr27:10778789-11067990	KOR000202730996	27	10778789	11067990	289202	loss	BTA-53171-no-rs	BTA-22597-no-rs
813	chr27:10909861-11067990	KPN460	27	10909861	11067990	158130	loss	Hapmap51164-BTA-119479	BTA-22597-no-rs
814	chr27:18465593-18567019	KOR000196904205	27	18465593	18567019	101427	loss	BTB-00958271	BTB-00958170
815	chr27:18465593-18567019	KOR000196904694	27	18465593	18567019	101427	loss	BTB-00958271	BTB-00958170
816	chr27:18465593-18567019	KOR000203162307	27	18465593	18567019	101427	loss	BTB-00958271	BTB-00958170
817	chr27:18465593-18567019	KOR000194577036	27	18465593	18567019	101427	loss	BTB-00958271	BTB-00958170
818	chr27:33114315-33169945	KOR000199578090	27	33114315	33169945	55631	loss	Hapmap26671-BTA-139442	UA-IFASA-2151
819	chr27:33114315-33169945	KOR000200020839	27	33114315	33169945	55631	loss	Hapmap26671-BTA-139442	UA-IFASA-2151
820	chr27:34887529-35012804	188364024	27	34887529	35012804	125276	gain	ARS-BFGL-NGS-10096	ARS-BFGL-NGS-7564
821	chr27:44982259-45156212	KOR000190666871	27	44982259	45156212	173954	loss	BTB-01460972	ARS-BFGL-NGS-35632
822	chr27:44982259-45156212	KOR000199578564	27	44982259	45156212	173954	loss	BTB-01460972	ARS-BFGL-NGS-35632
823	chr27:44982259-45156212	KPN388_02	27	44982259	45156212	173954	loss	BTB-01460972	ARS-BFGL-NGS-35632
824	chr28:5772595-5858552	10319070072	28	5772595	5858552	85958	loss	Hapmap49696-BTA-64604	BTB-02041711
825	chr28:19903813-20141448	KPN450	28	19903813	20141448	237636	loss	BTB-01129293	BTB-01171367
826	chr28:20141448-20375994	KOR000198864897	28	20141448	20375994	234547	gain	BTB-01171367	BTB-01171634
827	chr28:21958247-22035327	KOR000190174406	28	21958247	22035327	77081	loss	BTA-61748-no-rs	BTB-00944226
828	chr28:27782346-27839405	11002050059	28	27782346	27839405	57060	loss	ARS-BFGL-NGS-35186	Hapmap48644-BTA-119939
829	chr28:29958966-30093987	10311030152	28	29958966	30093987	135022	loss	ARS-BFGL-NGS-96858	ARS-BFGL-NGS-23209
830	chr28:33876415-34085281	11002030049	28	33876415	34085281	208867	loss	ARS-BFGL-NGS-99440	ARS-BFGL-NGS-4724
831	chr28:33876415-34119728	10127010084	28	33876415	34119728	243314	loss	ARS-BFGL-NGS-99440	ARS-BFGL-NGS-86329
832	chr28:34412929-34713359	10127010084	28	34412929	34713359	300431	loss	ARS-BFGL-NGS-65547	UA-IFASA-5633
833	chr28:34543422-34713359	10311030152	28	34543422	34713359	169938	loss	ARS-BFGL-NGS-57340	UA-IFASA-5633
834	chr28:35981583-36126791	KPN472	28	35981583	36126791	145209	loss	BTA-95963-no-rs	BTB-01469727
835	chr28:35981583-36210457	KPN374_04	28	35981583	36210457	228875	loss	BTA-95963-no-rs	Hapmap54065-rs29012000
836	chr28:41436050-41568645	KPN388_12	28	41436050	41568645	132596	loss	BTB-00992363	BTA-99382-no-rs
837	chr29:18218699-18277415	195680452	29	18218699	18277415	58717	loss	BTA-64972-no-rs	ARS-BFGL-NGS-100425
838	chr29:28186925-28329253	KOR000184588899	29	28186925	28329253	142329	loss	BTA-65196-no-rs	BTA-65179-no-rs
839	chr29:30372749-30496886	KPN289_05	29	30372749	30496886	124138	loss	ARS-BFGL-NGS-6248	ARS-BFGL-NGS-39174
840	chr29:30411818-30463540	KPN388_15	29	30411818	30463540	51723	loss	ARS-BFGL-NGS-112981	ARS-BFGL-NGS-107767
841	chr29:30411818-30496886	10505010061	29	30411818	30496886	85069	loss	ARS-BFGL-NGS-112981	ARS-BFGL-NGS-39174
842	chr29:44033656-44357351	10127010087	29	44033656	44357351	323696	loss	ARS-BFGL-NGS-113356	ARS-BFGL-NGS-19964
843	chr29:44080788-44357351	10311030153	29	44080788	44357351	276564	loss	ARS-BFGL-NGS-118477	ARS-BFGL-NGS-19964
844	chr29:44170538-44357351	KPN374_05	29	44170538	44357351	186814	loss	ARS-BFGL-NGS-56490	ARS-BFGL-NGS-19964
845	chr29:44170538-44357351	11010020094	29	44170538	44357351	186814	loss	ARS-BFGL-NGS-56490	ARS-BFGL-NGS-19964
846	chr29:45138347-45320702	10319010059	29	45138347	45320702	182356	loss	ARS-BFGL-NGS-119654	UA-IFASA-9734
847	chr29:51337490-51454617	195680421	29	51337490	51454617	117128	gain	ARS-BFGL-NGS-63184	ARS-BFGL-NGS-37430
848	chr29:51337490-51510474	11802020086	29	51337490	51510474	172985	loss	ARS-BFGL-NGS-63184	ARS-BFGL-NGS-40378
849	chr29:51337490-51595528	11004010039	29	51337490	51595528	258039	loss	ARS-BFGL-NGS-63184	ARS-BFGL-NGS-31629
850	chr29:51454617-51510474	11010020094	29	51454617	51510474	55858	loss	ARS-BFGL-NGS-37430	ARS-BFGL-NGS-40378
851	chr29:51454617-51510474	KPN450_01	29	51454617	51510474	55858	loss	ARS-BFGL-NGS-37430	ARS-BFGL-NGS-40378
852	chr29:51454617-51550214	10127010070	29	51454617	51550214	95598	loss	ARS-BFGL-NGS-37430	ARS-BFGL-NGS-118015
853	chr29:51454617-51595528	11002050049	29	51454617	51595528	140912	loss	ARS-BFGL-NGS-37430	ARS-BFGL-NGS-31629
854	chr29:51488692-51575405	10319070072	29	51488692	51575405	86714	loss	ARS-BFGL-NGS-97292	ARS-BFGL-NGS-28431
855	chr29:51488692-51595528	11802010234	29	51488692	51595528	106837	loss	ARS-BFGL-NGS-97292	ARS-BFGL-NGS-31629
