# Supplementary material for: Identification of copy number variations and common deletion polymorphisms in cattle
Source: BMC Genomics. 2010 Apr 9;11:232. doi: 10.1186/1471-2164-11-232 (PMC2859865; doi:10.1186/1471-2164-11-232)
Supplement: Additional file 2 — Supplementary Table S2. [file 1471-2164-11-232-S2.XLSX]

## Sheet: ST2
Table s2. List of identified CNV regions (CNVRs) in Bos taurus coreanae
No.	CNV region (CNVR)	Chromsome	Start position	End position	Length (kb)	Number of CNVs	Frequency	Gene	Nearby gene	Distance (kb)	Nearby gene (Left)	Distance (kb)	Nearby gene (Right)	Distance (kb)
1	chr1:15043994-15281557	1	15043994	15281557	237.563	1	0.00377358		PRSS7	2969.64	MRPL39	4853.95	PRSS7	2969.64
2	chr1:16801750-17012360	1	16801750	17012360	210.61	2	0.00754717		PRSS7	1238.84			PRSS7	1238.84
3	chr1:18221165-18480548	1	18221165	18480548	259.383	2	0.00754717	CHODL,PRSS7
4	chr1:18662822-18726717	1	18662822	18726717	63.895	1	0.00377358		C1H21ORF91	187.609	CHODL	234.526	C1H21ORF91	187.609
5	chr1:33828832-34054463	1	33828832	34054463	225.631	1	0.00377358		CHMP2B	1658.42	GBE1	4187.11	CHMP2B	1658.42
6	chr1:36507776-36702480	1	36507776	36702480	194.704	1	0.00377358		POU1F1	740.754	POU1F1	740.754	PROS1	2044.42
7	chr1:39384792-39568802	1	39384792	39568802	184.01	2	0.00754717		STX19	410.932	STX19	410.932	ARL6	3369.35
8	chr1:39716032-39882376	1	39716032	39882376	166.344	1	0.00377358		STX19	742.172	STX19	742.172	ARL6	3055.78
9	chr1:40050487-40150878	1	40050487	40150878	100.391	8	0.0301887		STX19	1076.63	STX19	1076.63	ARL6	2787.27
10	chr1:41630234-41722740	1	41630234	41722740	92.506	1	0.00377358		ARL6	1215.41	STX19	2656.37	ARL6	1215.41
11	chr1:43461071-43522084	1	43461071	43522084	61.013	2	0.00754717		MINA	298.833	MINA	298.833	ST3GAL6	499.506
12	chr1:45512563-45647138	1	45512563	45647138	134.575	2	0.00754717	C1H3orf26,TMEM30C
13	chr1:49221200-49302477	1	49221200	49302477	81.277	3	0.0113208		ALCAM	1150.55	NFKBIZ	1914.83	ALCAM	1150.55
14	chr1:49546278-49754204	1	49546278	49754204	207.926	1	0.00377358		ALCAM	698.822	NFKBIZ	2239.91	ALCAM	698.822
15	chr1:69443399-69528622	1	69443399	69528622	85.223	1	0.00377358	ROPN1
16	chr1:94653902-94958244	1	94653902	94958244	304.342	2	0.00754717		ECT2	1867.1	KCNMB2	3851.3	ECT2	1867.1
17	chr1:103059782-103275172	1	103059782	103275172	215.39	1	0.00377358		LOC617991	422.627	LOC617991	422.627	BCHE	735.7
18	chr1:108137412-108205447	1	108137412	108205447	68.035	1	0.00377358		B3GALNT1	9.521	NMD3	92.068	B3GALNT1	9.521
19	chr1:141468989-141618694	1	141468989	141618694	149.705	1	0.00377358	BRWD1,PSMG1
20	chr1:142695856-142836746	1	142695856	142836746	140.89	1	0.00377358		PCP4	87.262	PCP4	87.262	MX2	1551.03
21	chr1:145436566-145522082	1	145436566	145522082	85.516	1	0.00377358	TFF2
22	chr1:148698038-148770164	1	148698038	148770164	72.126	2	0.00754717	COL6A2
23	chr2:14067215-14120202	2	14067215	14120202	52.987	1	0.00377358	FRZB
24	chr2:15082193-15217859	2	15082193	15217859	135.666	1	0.00377358		NEUROD1	155.919	PDE1A	178.734	NEUROD1	155.919
25	chr2:15658140-15941973	2	15658140	15941973	283.833	1	0.00377358		ITGA4	4.59	ITGA4	4.59	UBE2E3	187.847
26	chr2:18990236-19053041	2	18990236	19053041	62.805	1	0.00377358	PRKRA
27	chr2:32548580-32640300	2	32548580	32640300	91.72	1	0.00377358		GRB14	88.085	SLC38A11	156.016	GRB14	88.085
28	chr2:41910942-42359630	2	41910942	42359630	448.688	1	0.00377358		NR4A2	589.657	NR4A2	589.657	GALNT13	786.654
29	chr2:43141034-43294132	2	43141034	43294132	153.098	1	0.00377358	GALNT13
30	chr2:51287243-51431330	2	51287243	51431330	144.087	1	0.00377358		ACVR2A	719.796	ACVR2A	719.796	SNX6	1255.94
31	chr2:53023212-53201139	2	53023212	53201139	177.927	1	0.00377358		SNX6	335.199	SNX6	335.199	ZEB2	1201.44
32	chr2:54417203-54466803	2	54417203	54466803	49.6	1	0.00377358	ZEB2
33	chr2:56098625-56242165	2	56098625	56242165	143.54	1	0.00377358		ARHGAP15	162.052	ARHGAP15	162.052	NXPH2	4868.43
34	chr2:62445681-62895962	2	62445681	62895962	450.281	1	0.00377358		HNMT	428.645	HNMT	428.645	CXCR4	1319.98
35	chr2:63593895-63655052	2	63593895	63655052	61.157	1	0.00377358		CXCR4	560.89	HNMT	1576.86	CXCR4	560.89
36	chr2:70838276-70962445	2	70838276	70962445	124.169	1	0.00377358	DPP10
37	chr2:71545225-71596880	2	71545225	71596880	51.655	1	0.00377358		DPP10	445.29	DPP10	445.29	LOC616839	1304.03
38	chr2:81010607-81180167	2	81010607	81180167	169.56	2	0.00754717		GYPC	1620.87	TSN	3983.97	GYPC	1620.87
39	chr2:100514495-100916086	2	100514495	100916086	401.591	1	0.00377358		CREB1	38.751	CPO	160.919	CREB1	38.751
40	chr2:110256859-110454904	2	110256859	110454904	198.045	4	0.0150943	TNS1
41	chr2:111521671-111768410	2	111521671	111768410	246.739	1	0.00377358	ABCB6,ANKZF1,ATG9A,C2H2orf24,DES,DNAJB2,DNPEP,PTPRN,RESP18,SPEG,STK16,TUBA3C,TUBA4A,ZFAND2B
42	chr2:122440316-122549110	2	122440316	122549110	108.794	1	0.00377358	LOC100139208
43	chr2:129864242-130144029	2	129864242	130144029	279.787	1	0.00377358	CD164L2,FGR,IFI6,WASF2
44	chr2:139757788-139808623	2	139757788	139808623	50.835	1	0.00377358		ARHGEF10L	0.192	ARHGEF10L	0.192	RCC2	67.71
45	chr3:4525457-4710036	3	4525457	4710036	184.579	1	0.00377358		RXRG	229.057	RXRG	229.057	NUF2	2045.26
46	chr3:34095513-34165561	3	34095513	34165561	70.048	1	0.00377358	C3H1orf183,DDX20,RAP1A
47	chr3:36163190-36338393	3	36163190	36338393	175.203	13	0.0490566	CSF1,GSTM3
48	chr3:43119930-43156097	3	43119930	43156097	36.167	1	0.00377358		RNPC3	356.054	RNPC3	356.054	OLFM3	1022.9
49	chr3:43839121-44190402	3	43839121	44190402	351.281	1	0.00377358	OLFM3
50	chr3:56083735-56179319	3	56083735	56179319	95.584	1	0.00377358		ZNF644	298.315	ZNF644	298.315	LRRC8D	524.484
51	chr3:71478480-71544906	3	71478480	71544906	66.426	2	0.00754717	USP33,ZZZ3
52	chr3:82133364-82158714	3	82133364	82158714	25.35	1	0.00377358		RPE65	233.377	LRRC40	1605.11	RPE65	233.377
53	chr3:107229634-107311646	3	107229634	107311646	82.012	1	0.00377358	TMEM69
54	chr3:126607963-126729607	3	126607963	126729607	121.644	1	0.00377358	BOK,THAP4
55	chr3:127158903-127304446	3	127158903	127304446	145.543	3	0.0113208	ALDH1L1,CCDC37,KLF15
56	chr4:4363019-4407255	4	4363019	4407255	44.236	2	0.00754717		COBL	188.283	MGC142894	4078.16	COBL	188.283
57	chr4:10009287-10665698	4	10009287	10665698	656.411	13	0.0490566	GATAD1,LOC524650,MGC148329
58	chr4:17920994-18082734	4	17920994	18082734	161.74	6	0.0226415		NXPH1	708.018	NXPH1	708.018	NDUFA4	1375.26
59	chr4:34249892-34401122	4	34249892	34401122	151.23	1	0.00377358	C4H7orf23
60	chr4:39744935-40102805	4	39744935	40102805	357.87	3	0.0113208		HGF	173.479	GRM3	4783.01	HGF	173.479
61	chr4:40519906-41230020	4	40519906	41230020	710.114	5	0.0188679		HGF	85.409	HGF	85.409	SEMA3C	153.848
62	chr4:44351747-44481811	4	44351747	44481811	130.064	1	0.00377358		TMEM60	572.461	GNAI1	1904.46	TMEM60	572.461
63	chr4:46172952-46282765	4	46172952	46282765	109.813	1	0.00377358	PMPCB
64	chr4:57643033-57802264	4	57643033	57802264	159.231	1	0.00377358		TMEM168	157.535	MDFIC	1861.87	TMEM168	157.535
65	chr4:59133598-59224564	4	59133598	59224564	90.966	1	0.00377358	IMMP2L
66	chr4:66972436-67056697	4	66972436	67056697	84.261	1	0.00377358		LSM5	438.965	LSM5	438.965	NEUROD6	642.624
67	chr4:69740045-69828238	4	69740045	69828238	88.193	4	0.0150943		CHN2	359.21	CHN2	359.21	TAX1BP1	1229.38
68	chr4:76191527-76239482	4	76191527	76239482	47.955	1	0.00377358		STEAP2	723.857	SRI	1389.38	STEAP2	723.857
69	chr4:82824272-82894901	4	82824272	82894901	70.629	1	0.00377358		LOC100125578	190.165	INHBA	676.883	LOC100125578	190.165
70	chr4:85784182-85888762	4	85784182	85888762	104.58	1	0.00377358		LSM8	71.094	AMPH	92.984	LSM8	71.094
71	chr4:94384243-94639476	4	94384243	94639476	255.233	3	0.0113208		ARF5	404.738	GPR37	2218.21	ARF5	404.738
72	chr4:111466147-111545101	4	111466147	111545101	78.954	1	0.00377358		ARHGEF5	253.829	FAM115A	260.168	ARHGEF5	253.829
73	chr4:112181264-112275052	4	112181264	112275052	93.788	1	0.00377358	TPK1
74	chr4:116594586-116663962	4	116594586	116663962	69.376	1	0.00377358		PDIA4	72.985	PDIA4	72.985	ZNF746	127.039
75	chr4:117854165-117964927	4	117854165	117964927	110.762	1	0.00377358	ABCB8,CDK5,FASTK,NOS3,TMUB1
76	chr5:2400633-2497546	5	2400633	2497546	96.913	1	0.00377358		RAB21	941.775	RAB21	941.775	LOC777786	1857.83
77	chr5:3563151-3674901	5	3563151	3674901	111.75	4	0.0150943		LOC777786	680.471	RAB21	2104.29	LOC777786	680.471
78	chr5:11483310-11889745	5	11483310	11889745	406.435	28	0.10566		PPP1R12A	36.425	PPP1R12A	36.425	MYF6	385.057
79	chr5:16989714-17052072	5	16989714	17052072	62.358	1	0.00377358		SLC6A15	195.926	SLC6A15	195.926	NTS	742.02
80	chr5:30554944-30782703	5	30554944	30782703	227.759	3	0.0113208	C5H12orf44,KRT7,KRT80,NR4A1
81	chr5:33560805-33751972	5	33560805	33751972	191.167	1	0.00377358	PRPH,TUBA1B,TUBA4A
82	chr5:43148474-43340934	5	43148474	43340934	192.46	1	0.00377358	CNTN1
83	chr5:45854016-45926535	5	45854016	45926535	72.519	1	0.00377358	CPNE8
84	chr5:102164053-102261488	5	102164053	102261488	97.435	10	0.0377358	GUCY2C,PLBD1
85	chr5:114197493-114390497	5	114197493	114390497	193.004	2	0.00754717	CCDC77,NINJ2
86	chr5:123127110-123347200	5	123127110	123347200	220.09	8	0.0301887	PPARA
87	chr5:123598295-123840785	5	123598295	123840785	242.49	4	0.0150943	GRAMD4
88	chr5:125036256-125087083	5	125036256	125087083	50.827	1	0.00377358		FAM19A5	513.289	TBC1D22A	877.151	FAM19A5	513.289
89	chr5:125618716-125669489	5	125618716	125669489	50.773	1	0.00377358	FAM19A5
90	chr6:574156-749669	6	574156	749669	175.513	2	0.00754717		LOC506277	966.216			LOC506277	966.216
91	chr6:9511319-10046379	6	9511319	10046379	535.06	5	0.0188679		NDST3	1495.68	NDST3	1495.68	UGT8	1955.59
92	chr6:10600743-10762144	6	10600743	10762144	161.401	2	0.00754717		UGT8	1239.82	NDST3	2585.11	UGT8	1239.82
93	chr6:33444496-33785059	6	33444496	33785059	340.563	5	0.0188679		ATOH1	881.519	ATOH1	881.519	FARSB	1326.35
94	chr6:34740607-34790008	6	34740607	34790008	49.401	1	0.00377358		FARSB	321.405	ATOH1	2177.63	FARSB	321.405
95	chr6:38212942-38326148	6	38212942	38326148	113.206	6	0.0226415		NCAPG	13.789	NCAPG	13.789	KCNIP4	3093.85
96	chr6:42786668-42838772	6	42786668	42838772	52.104	2	0.00754717		KCNIP4	15.741	KCNIP4	15.741	PPARGC1A	1893.47
97	chr6:48334787-48491443	6	48334787	48491443	156.656	1	0.00377358		TBC1D19	792.449	TBC1D19	792.449
98	chr6:51749548-51811956	6	51749548	51811956	62.408	1	0.00377358		TBC1D19	4207.21	TBC1D19	4207.21
99	chr6:52526151-52708577	6	52526151	52708577	182.426	4	0.0150943		TBC1D19	4983.81	TBC1D19	4983.81
100	chr6:56495043-56634157	6	56495043	56634157	139.114	7	0.0264151		LOC511424	2434.38			LOC511424	2434.38
101	chr6:67096535-67163032	6	67096535	67163032	66.497	1	0.00377358		GABRA2	35.892	GABRG1	49.22	GABRA2	35.892
102	chr6:80688834-80763557	6	80688834	80763557	74.723	2	0.00754717		LPHN3	10.402	LPHN3	10.402	SRD5A2L2	2303.13
103	chr6:82579209-82702590	6	82579209	82702590	123.381	1	0.00377358		SRD5A2L2	364.1	LPHN3	1900.78	SRD5A2L2	364.1
104	chr6:83023197-83201479	6	83023197	83201479	178.282	2	0.00754717	SRD5A2L2
105	chr6:92179320-92240041	6	92179320	92240041	60.721	1	0.00377358		CXCL2	105.391	CXCL2	105.391	AREGB	215.178
106	chr6:97606827-97666165	6	97606827	97666165	59.338	1	0.00377358		ANTXR2	334.22	ANXA3	826.133	ANTXR2	334.22
107	chr6:106818601-106943666	6	106818601	106943666	125.065	2	0.00754717		JAKMIP1	191.824	DMP1	224.695	JAKMIP1	191.824
108	chr6:112086305-112242225	6	112086305	112242225	155.92	1	0.00377358		RAB28	985.951	HS3ST1	1072.24	RAB28	985.951
109	chr6:119738213-119813924	6	119738213	119813924	75.711	1	0.00377358	TNIP2
110	chr6:120303386-120450993	6	120303386	120450993	147.607	2	0.00754717	LRPAP1
111	chr7:2355760-2447659	7	2355760	2447659	91.899	1	0.00377358	HIST3H2A,ZFP2
112	chr7:4650135-5033417	7	4650135	5033417	383.282	8	0.0301887	CIST1,IFI30,ISYNA1,JUND,LRRC25,LSM4,MPV17L2,PGPEP1,PIK3R2,RAB3A,SSBP4
113	chr7:7127292-7245141	7	7127292	7245141	117.849	1	0.00377358	EPS15L1
114	chr7:9770365-10057275	7	9770365	10057275	286.91	1	0.00377358	CC2D1A,IL27RA,MGC128405,PRKACA
115	chr7:10738455-10837432	7	10738455	10837432	98.977	5	0.0188679		GADD45GIP1	35.127	IER2	39.286	GADD45GIP1	35.127
116	chr7:14035064-14112021	7	14035064	14112021	76.957	1	0.00377358	KANK2,SPC24
117	chr7:18921779-19077901	7	18921779	19077901	156.122	4	0.0150943	DOHH,FZR1,HMG20B,MGC137027,NFIC
118	chr7:21946039-21989864	7	21946039	21989864	43.825	3	0.0113208		HINT1	72.19	HINT1	72.19	ISOC1	1652.92
119	chr7:31028273-31202316	7	31028273	31202316	174.043	1	0.00377358		FTMT	315.316	FTMT	315.316	HSD17B4	2213.33
120	chr7:31275326-31326394	7	31275326	31326394	51.068	1	0.00377358		FTMT	562.369	FTMT	562.369	HSD17B4	2089.25
121	chr7:37141398-37195149	7	37141398	37195149	53.751	1	0.00377358	ARL10,CLTLB,HIGD2A,NOP16
122	chr7:42387274-42765273	7	42387274	42765273	377.999	2	0.00754717	ATP5D,CIRBP,CNN2,EFNA2,FSTL3,GPX4,MGC127138,POLR2E,RNF126,SBNO2,WDR18
123	chr7:73108132-73294794	7	73108132	73294794	186.662	1	0.00377358	GABRA6
124	chr7:77479968-77558887	7	77479968	77558887	78.919	2	0.00754717		MAT2B	2119.78	MAT2B	2119.78	RARS	3824.97
125	chr7:81498009-81575749	7	81498009	81575749	77.74	1	0.00377358	FAM151B
126	chr7:84035439-84114385	7	84035439	84114385	78.946	1	0.00377358	XRCC4
127	chr7:87101791-87171544	7	87101791	87171544	69.753	1	0.00377358		COX7C	476.952	HAPLN1	2423.65	COX7C	476.952
128	chr7:88185000-88302590	7	88185000	88302590	117.59	1	0.00377358	CCNH,RASA1
129	chr8:13222866-13303341	8	13222866	13303341	80.475	1	0.00377358		ACO1	1459.06	ACO1	1459.06	LOC506309	3797.5
130	chr8:31832255-32008645	8	31832255	32008645	176.39	1	0.00377358	NFIB
131	chr8:33663650-33712248	8	33663650	33712248	48.598	2	0.00754717		TYRP1	173.299	TYRP1	173.299
132	chr8:34477322-34694187	8	34477322	34694187	216.865	6	0.0226415		TYRP1	986.971	TYRP1	986.971	MGC127919	4444.96
133	chr8:37439096-37563462	8	37439096	37563462	124.366	1	0.00377358		MGC127919	1575.69	TYRP1	3948.74	MGC127919	1575.69
134	chr8:52839299-52950178	8	52839299	52950178	110.879	2	0.00754717		OSTF1	529.171	ANXA1	1148.09	OSTF1	529.171
135	chr8:65085043-65182250	8	65085043	65182250	97.207	3	0.0113208		IGFBPL1	50.518	UPK3A	291.367	IGFBPL1	50.518
136	chr8:79876201-79935266	8	79876201	79935266	59.065	1	0.00377358		UBAP1	4.323	UBAP1	4.323	NUDT2	10.641
137	chr8:95991334-96246616	8	95991334	96246616	255.282	2	0.00754717	LOC786832,PPP3R2,RNF20
138	chr8:96931174-97070496	8	96931174	97070496	139.322	1	0.00377358		CYLC2	338.737	PPP3R2	770.438	CYLC2	338.737
139	chr8:97419093-97601766	8	97419093	97601766	182.673	2	0.00754717	CYLC2
140	chr8:106122453-106259905	8	106122453	106259905	137.452	1	0.00377358	PTGR1,ZNF483
141	chr8:116588716-116635526	8	116588716	116635526	46.81	1	0.00377358		TTC15	45.604	TTC15	45.604
142	chr9:1053431-1399219	9	1053431	1399219	345.788	1	0.00377358		ATP1A1	950.371	ATP1A1	950.371
143	chr9:2365513-2433494	9	2365513	2433494	67.981	1	0.00377358		ATP1A1	2262.45	ATP1A1	2262.45	CHRM3	4432.71
144	chr9:2918894-3339189	9	2918894	3339189	420.295	2	0.00754717		ATP1A1	2815.83	ATP1A1	2815.83	CHRM3	3527.02
145	chr9:3476846-3823908	9	3476846	3823908	347.062	1	0.00377358		CHRM3	3042.3	ATP1A1	3373.79	CHRM3	3042.3
146	chr9:14893068-15133049	9	14893068	15133049	239.981	2	0.00754717		TMEM30A	207.892	TMEM30A	207.892	IMPG1	228.049
147	chr9:16620611-16733047	9	16620611	16733047	112.436	1	0.00377358		IMPG1	1023.95	IMPG1	1023.95	IRAK1BP1	1643.87
148	chr9:25805685-25863098	9	25805685	25863098	57.413	1	0.00377358		C6orf173	93.902	RSPO3	663.946	C6orf173	93.902
149	chr9:48721582-48934407	9	48721582	48934407	212.825	1	0.00377358		PREP	1843.11	PREP	1843.11	CCNC	3496.29
150	chr9:49463461-49682842	9	49463461	49682842	219.381	1	0.00377358		PREP	2584.98	PREP	2584.98	CCNC	2747.86
151	chr9:53254430-53325478	9	53254430	53325478	71.048	1	0.00377358	FBXL4,POU3F2
152	chr9:60721222-61016788	9	60721222	61016788	295.566	5	0.0188679		MAP3K7	1324.36	FUT9	4533.51	MAP3K7	1324.36
153	chr9:62281443-62483636	9	62281443	62483636	202.193	2	0.00754717	MAP3K7
154	chr9:80863324-81065493	9	80863324	81065493	202.169	1	0.00377358		CITED2	1455.56	CITED2	1455.56	AIG1	2242.41
155	chr9:105350885-105471833	9	105350885	105471833	120.948	1	0.00377358		FGFR1OP	200.189	BRP44L	215.176	FGFR1OP	200.189
156	chr10:10925926-11037491	10	10925926	11037491	111.565	1	0.00377358		THBS4	104.637	THBS4	104.637	GNPNAT1	119.929
157	chr10:13034549-13146429	10	13034549	13146429	111.88	1	0.00377358	DIS3L,MAP2K1,TIPIN
158	chr10:26371397-26509327	10	26371397	26509327	137.93	1	0.00377358		TTC5	156.887	TTC5	156.887	LPCAT4	1279.48
159	chr10:32999078-33126373	10	32999078	33126373	127.295	1	0.00377358		TMCO5A	193.304	C10H15orf41	814.249	TMCO5A	193.304
160	chr10:35950875-36401162	10	35950875	36401162	450.287	3	0.0113208	CCDC32,CHAC1,CHST14,DLL4,DNAJC17,FAM82C,GCHFR,PPP1R14D,RAD51,RHOV,SPINT1,VPS18,ZFYVE19
161	chr10:37103416-37249930	10	37103416	37249930	146.514	1	0.00377358	JMJD7-PLA2G4B,LOC100137087
162	chr10:39757790-39953528	10	39757790	39953528	195.738	1	0.00377358		EPB42	1377.94	EPB42	1377.94	RPS29	2746.3
163	chr10:41373532-41478087	10	41373532	41478087	104.555	2	0.00754717		RPS29	1221.74	EPB42	2993.68	RPS29	1221.74
164	chr10:52265970-52322403	10	52265970	52322403	56.433	1	0.00377358	LIPC
165	chr10:57527220-57773467	10	57527220	57773467	246.247	1	0.00377358		BANF1	584.93	RSL24D1	1558.1	BANF1	584.93
166	chr10:61098620-61165187	10	61098620	61165187	66.567	1	0.00377358		USP50	13.072	UNCX	151.732	USP50	13.072
167	chr10:90756777-90887327	10	90756777	90887327	130.55	7	0.0264151		KIAA1737	0.471	MGC166084	652.442	KIAA1737	0.471
168	chr10:103700637-103768639	10	103700637	103768639	68.002	1	0.00377358		ZC3H14	355.513	ZC3H14	355.513	PSMC1	1133.5
169	chr10:105100369-105155473	10	105100369	105155473	55.104	1	0.00377358		PSMC1	185.632	PSMC1	185.632	CASC4	628.723
170	chr10:105919423-106043788	10	105919423	106043788	124.365	1	0.00377358	EIF3J
171	chr11:390467-644995	11	390467	644995	254.528	3	0.0113208		ZC3H8	156.817	ZC3H8	156.817	BCL2L11	611.461
172	chr11:4072986-4201594	11	4072986	4201594	128.608	1	0.00377358	MGAT4A,UNC50
173	chr11:13429317-13472746	11	13429317	13472746	43.429	1	0.00377358	DYSF
174	chr11:20934234-20980236	11	20934234	20980236	46.002	1	0.00377358		FAM82A	41.963	CDC42EP3	170.466	FAM82A	41.963
175	chr11:24927959-25076271	11	24927959	25076271	148.312	1	0.00377358		SLC8A1	849.511	SLC8A1	849.511	COX7A2L	1032.95
176	chr11:27816676-27892119	11	27816676	27892119	75.443	1	0.00377358	LOC786620,SLC3A1
177	chr11:30601960-30671402	11	30601960	30671402	69.442	1	0.00377358		SOCS5	240.397	SOCS5	240.397	EPCAM	252.206
178	chr11:60102402-60185405	11	60102402	60185405	83.003	1	0.00377358		MGC152531	1640.02	REG3A	1688.12	MGC152531	1640.02
179	chr11:62765495-62862675	11	62765495	62862675	97.18	1	0.00377358		B3GNT2	18.78	B3GNT2	18.78	TMEM17	136.05
180	chr11:73479739-73554366	11	73479739	73554366	74.627	1	0.00377358	BRE
181	chr11:76077797-76226622	11	76077797	76226622	148.825	1	0.00377358		POMC	30.353	KIF3C	487.571	POMC	30.353
182	chr11:102586751-102812101	11	102586751	102812101	225.35	1	0.00377358	CERCAM,GLE1,ODF2,SPTAN1
183	chr11:105164138-105275186	11	105164138	105275186	111.048	4	0.0150943	C9ORF59,PPAPDC3
184	chr11:107411151-107733547	11	107411151	107733547	322.396	3	0.0113208	CARD9,LHX3
185	chr11:107916725-108062406	11	107916725	108062406	145.681	3	0.0113208	AGPAT2,EGFL7
186	chr11:108287399-108775233	11	108287399	108775233	487.834	5	0.0188679	BRD3,DBH,MGC139698,SLC2A6
187	chr11:109101259-109497448	11	109101259	109497448	396.189	9	0.0339623	C11H9ORF142,C8G,CLIC3,EDF1,KIAA1984,MAMDC4,PARF,PHPT1,PTGDS,TMEM141
188	chr12:715036-785601	12	715036	785601	70.565	1	0.00377358
189	chr12:1808894-1994965	12	1808894	1994965	186.071	1	0.00377358
190	chr12:5552118-5763565	12	5552118	5763565	211.447	2	0.00754717		THUMPD1	2230.37			THUMPD1	2230.37
191	chr12:44796637-44866655	12	44796637	44866655	70.018	3	0.0113208		KLF5	3197.44			KLF5	3197.44
192	chr12:52666275-52756058	12	52666275	52756058	89.783	1	0.00377358		FBXL3	96.311	FBXL3	96.311	SCEL	366.759
193	chr12:61210425-61662867	12	61210425	61662867	452.442	1	0.00377358		GPC5	3071.03	ARPC1B	4613.49	GPC5	3071.03
194	chr12:62005280-62239430	12	62005280	62239430	234.15	2	0.00754717		GPC5	2494.47			GPC5	2494.47
195	chr12:62502265-62602643	12	62502265	62602643	100.378	4	0.0150943		GPC5	2131.26			GPC5	2131.26
196	chr12:69335922-69506930	12	69335922	69506930	171.008	3	0.0113208		C19H17ORF48	607.172	TGDS	1255.42	C19H17ORF48	607.172
197	chr12:69808111-70026324	12	69808111	70026324	218.213	4	0.0150943		C19H17ORF48	87.778	TGDS	1727.61	C19H17ORF48	87.778
198	chr12:74644239-74843161	12	74644239	74843161	198.922	1	0.00377358	PCCA
199	chr12:77977855-78105474	12	77977855	78105474	127.619	1	0.00377358		LOC513822	1058.44	LOC513822	1058.44	ARGLU1	2229.58
200	chr12:84428478-84561131	12	84428478	84561131	132.653	2	0.00754717		F7	95.01	C12H13orf16	710.547	F7	95.01
201	chr13:16924591-17049590	13	16924591	17049590	124.999	1	0.00377358	ACBD5,ANKRD26,MASTL,YME1L1
202	chr13:45120999-45176822	13	45120999	45176822	55.823	1	0.00377358		KLF6	361.279	KLF6	361.279	IDI1	1318.66
203	chr13:54700988-55222116	13	54700988	55222116	521.128	16	0.0603774	ARFGAP1,ARFRP1,C13H20ORF11,C13H20orf149,C13H20orf195,DIDO1,EEF1A2,RTEL,SLC17A9,STMN3,TNFRSF6B,ZGPAT
204	chr13:70402183-70578590	13	70402183	70578590	176.407	1	0.00377358	PLCG1
205	chr14:236533-596340	14	236533	596340	359.807	3	0.0113208	ADCK5,CPSF1,CYC1,CYHR1,DGAT1,EXOSC4,GPAA1,GPR172B,HEATR7A,HSF1,MAF1,NFKBIL2,SHARPIN,VPS28
206	chr14:1066508-1154381	14	1066508	1154381	87.873	1	0.00377358	C14H8ORF55,LYNX1
207	chr14:15110391-15232983	14	15110391	15232983	122.592	1	0.00377358	TMEM65
208	chr14:16711227-16896631	14	16711227	16896631	185.404	1	0.00377358		DERL1	417.288	DERL1	417.288	HAS2	783.385
209	chr14:21540830-21615745	14	21540830	21615745	74.915	1	0.00377358	OPRK1
210	chr14:46902158-47062756	14	46902158	47062756	160.598	1	0.00377358		CSMD3	1259.25	EIF3H	1850.9	CSMD3	1259.25
211	chr14:48343496-48817588	14	48343496	48817588	474.092	5	0.0188679		CSMD3	20.28	CSMD3	20.28	GOLSYN	3770.67
212	chr14:49302868-49407928	14	49302868	49407928	105.06	1	0.00377358		CSMD3	979.652	CSMD3	979.652	GOLSYN	3180.33
213	chr14:49527226-49736703	14	49527226	49736703	209.477	1	0.00377358		CSMD3	1204.01	CSMD3	1204.01	GOLSYN	2851.55
214	chr14:58481108-58765619	14	58481108	58765619	284.511	1	0.00377358		RIMS2	32.101	RIMS2	32.101	CTHRC1	435.129
215	chr14:63961510-64050102	14	63961510	64050102	88.592	1	0.00377358		STK3	1.864	STK3	1.864	HRSP12	245.245
216	chr15:1836732-2039483	15	1836732	2039483	202.751	35	0.132075		CASP4	57.88	GRIA4	575.11	CASP4	57.88
217	chr15:5324917-5636828	15	5324917	5636828	311.911	1	0.00377358	BIRC3
218	chr15:9404404-9581859	15	9404404	9581859	177.455	2	0.00754717		CNTN5	1592.08	CNTN5	1592.08	PPP1R14C	2270.28
219	chr15:10221806-10358173	15	10221806	10358173	136.367	1	0.00377358		PPP1R14C	1493.97	CNTN5	2409.48	PPP1R14C	1493.97
220	chr15:24909884-24981806	15	24909884	24981806	71.922	1	0.00377358		CADM1	512.732	CADM1	512.732	BUD13	853.713
221	chr15:48630839-48724751	15	48630839	48724751	93.912	3	0.0113208		LOC788610	729.448	LOC788610	729.448	TRIM21	1343.35
222	chr15:55130586-55733915	15	55130586	55733915	603.329	5	0.0188679	WNT11
223	chr15:68510786-69126546	15	68510786	69126546	615.76	1	0.00377358		C15H11orf74	1609.14	C15H11orf74	1609.14	DGCR6L	3491.72
224	chr15:77693327-77789699	15	77693327	77789699	96.372	1	0.00377358	CUGBP1,KBTBD4,MTCH2,NDUFS3,PTPMT1
225	chr15:79191195-79306014	15	79191195	79306014	114.819	3	0.0113208		OR4X1	848.066	OR4X1	848.066	APLNR	1613.28
226	chr16:4623920-4718732	16	4623920	4718732	94.812	1	0.00377358		CFH	344.839	CFH	344.839	R3HDM2	2631.9
227	chr16:8195478-8334137	16	8195478	8334137	138.659	1	0.00377358		R3HDM2	842.123	R3HDM2	842.123	B3GALT2	2373.15
228	chr16:25910314-25996326	16	25910314	25996326	86.012	1	0.00377358	PYCR2,TMEM63A
229	chr16:34067380-34145228	16	34067380	34145228	77.848	1	0.00377358		ATP1B1	37.495	DPT	324.404	ATP1B1	37.495
230	chr16:46815495-46900699	16	46815495	46900699	85.204	2	0.00754717	ARHGEF16
231	chr16:48424663-48699302	16	48424663	48699302	274.639	1	0.00377358	ACAP3,AURKAIP1,GLTPD1,LOC509263,MXRA8,SDF4,TNFRSF4,UBE2J2
232	chr16:55487831-55542546	16	55487831	55542546	54.715	1	0.00377358		RFWD2	558.203	RFWD2	558.203	GLRXL	1483.17
233	chr16:65943750-65996954	16	65943750	65996954	53.204	1	0.00377358		PLA2G4A	77.13	PLA2G4A	77.13	KCNK2	198.179
234	chr16:70131072-70209051	16	70131072	70209051	77.979	1	0.00377358	KCNH1
235	chr16:73429898-73598550	16	73429898	73598550	168.652	3	0.0113208		CD34	177.692	CAMK1G	1522.97	CD34	177.692
236	chr16:75776785-75926053	16	75776785	75926053	149.268	2	0.00754717		LHX9	558.783	LHX9	558.783	RABIF	1914.4
237	chr16:76336570-76396896	16	76336570	76396896	60.326	1	0.00377358		LHX9	1118.57	LHX9	1118.57	RABIF	1443.55
238	chr17:3148302-3202871	17	3148302	3202871	54.569	1	0.00377358	PLRG1
239	chr17:6176687-6424256	17	6176687	6424256	247.569	5	0.0188679		PET112L	70.84	FBXW7	365.065	PET112L	70.84
240	chr17:12331713-12506471	17	12331713	12506471	174.758	1	0.00377358	TTC29
241	chr17:15002419-15372017	17	15002419	15372017	369.598	22	0.0830189	SMARCA5
242	chr17:19556667-20190147	17	19556667	20190147	633.48	1	0.00377358	CCRN4L,NDUFC1,THOC7
243	chr17:21054363-21100160	17	21054363	21100160	45.797	1	0.00377358		SLC39A4	338.869	CCRN4L	1052.11	SLC39A4	338.869
244	chr17:23754944-23888985	17	23754944	23888985	134.041	1	0.00377358		MDK	934.718	MDK	934.718
245	chr17:24499559-24727631	17	24499559	24727631	228.072	8	0.0301887		MDK	1679.33	MDK	1679.33
246	chr17:28816786-28894976	17	28816786	28894976	78.19	1	0.00377358		ACTR3	1376.96			ACTR3	1376.96
247	chr17:32795580-32877146	17	32795580	32877146	81.566	1	0.00377358		SLC25A31	1044.18	SLC25A31	1044.18	SPRY1	3371.76
248	chr17:39145131-39247600	17	39145131	39247600	102.469	1	0.00377358		TRPC3	1453.99	TRPC3	1453.99	MGC137018	2717.06
249	chr17:41104253-41268655	17	41104253	41268655	164.402	1	0.00377358		MGC137018	696.007	TRPC3	3413.11	MGC137018	696.007
250	chr17:41574715-41810696	17	41574715	41810696	235.981	1	0.00377358		MGC137018	153.966	TRPC3	3883.58	MGC137018	153.966
251	chr17:55927861-56302479	17	55927861	56302479	374.618	3	0.0113208	HPD,PSMD9,RHOF,TMEM120B
252	chr17:72513066-72578890	17	72513066	72578890	65.824	1	0.00377358	MTMR3
253	chr17:73354787-73412902	17	73354787	73412902	58.115	1	0.00377358	SMTN
254	chr17:74420465-74594744	17	74420465	74594744	174.279	1	0.00377358	CHCHD10,DERL3,IGLL1,MIF,SMARCB1
255	chr17:75022433-75113127	17	75022433	75113127	90.694	1	0.00377358	RTDR1
256	chr17:75520590-76487768	17	75520590	76487768	967.178	24	0.090566	ARVCF,C17H22orf25,CDC45L,CLDN5,COMT,DGCR14,DGCR2,DGCR8,FAM128B,LOC515651,MED15,PI4KA,RANBP1,SEPT5,SERPIND1,SLC25A1,SNAP29,THAP7,TUBA3E,TXNRD2,UFD1L
257	chr18:5424378-5486557	18	5424378	5486557	62.179	2	0.00754717		MAF	7.576	WWOX	280.73	MAF	7.576
258	chr18:9454783-9803708	18	9454783	9803708	348.925	6	0.0226415	HSDL1,LRRC50,MBTPS1,MLYCD,NECAB2,OSGIN1,TAF1C
259	chr18:10398490-10604602	18	10398490	10604602	206.112	9	0.0339623	MGC140224
260	chr18:13142842-13864212	18	13142842	13864212	721.37	1	0.00377358	ACSF3,CDH15,CDK10,CHMP1A,DBNDD1,DEF8,DPEP1,GAS8,MC1R,MGC157263,RPL13,SPATA2L,SPG7,TCF25,TUBB3
261	chr18:18393313-18481322	18	18393313	18481322	88.009	1	0.00377358		CYLD	141.959	CYLD	141.959	RBL2	2601.31
262	chr18:20977959-21098149	18	20977959	21098149	120.19	1	0.00377358	RBL2
263	chr18:34866810-34934949	18	34866810	34934949	68.139	1	0.00377358		PRMT7	125.118	PRMT7	125.118	CDH1	132.266
264	chr18:48593919-48725107	18	48593919	48725107	131.188	9	0.0339623	EID2,MED29,RPS16,SUPT5H,TIMM50,ZFP36
265	chr18:52510118-52602939	18	52510118	52602939	92.821	4	0.0150943	GEMIN7,LRRC68,SFRS16,TRAPPC6A
266	chr18:52748165-52852779	18	52748165	52852779	104.614	1	0.00377358	CD3EAP,ERCC1,ERCC2,KLC3,PPP1R13L
267	chr18:57412977-57460325	18	57412977	57460325	47.348	1	0.00377358		LIM2	48.629	LIM2	48.629	LOC100125304	212.524
268	chr18:58027360-58148549	18	58027360	58148549	121.189	1	0.00377358	PPP2R1A
269	chr18:60878495-60958687	18	60878495	60958687	80.192	3	0.0113208	LOC516156
270	chr18:61095494-61142079	18	61095494	61142079	46.585	1	0.00377358		MGC139164	14.721	MGC139164	14.721	MGC157082	85.265
271	chr18:62103365-62373059	18	62103365	62373059	269.694	2	0.00754717	EPN1,FIZ1,NLRP9,ZNF784
272	chr18:62958480-63029549	18	62958480	63029549	71.069	1	0.00377358	LENG8,TTYH1
273	chr19:9443119-9557816	19	9443119	9557816	114.697	1	0.00377358	GDPD1
274	chr19:12442436-12611334	19	12442436	12611334	168.898	10	0.0377358		LHX1	70.816	MRM1	166.486	LHX1	70.816
275	chr19:20800107-21167875	19	20800107	21167875	367.768	1	0.00377358	CORO6
276	chr19:22617232-22991425	19	22617232	22991425	374.193	2	0.00754717	INPP5K,MYO1C,PITPNA,PRPF8,RPA1,SERPINF1,SERPINF2,SLC43A2,WDR81,YWHAE
277	chr19:23525524-23625887	19	23525524	23625887	100.363	1	0.00377358	PAFAH1B1
278	chr19:25143830-25232095	19	25143830	25232095	88.265	1	0.00377358	GGT6,SMTNL2,TEKT1
279	chr19:27274514-27388808	19	27274514	27388808	114.294	2	0.00754717	ACADVL,ASGR1,CLDN7,DULLARD,GABARAP,PHF23,SLC2A4,YBX2
280	chr19:35103507-35690368	19	35103507	35690368	586.861	4	0.0150943	ATPAF2,DRG2,GRAP,LLGL1,LRRC48,MAPK7,MFAP4,PRPSAP2,RNF112,SHMT1,SLC5A10,SMCR7,SREBF1,TOM1L2,TOP3A
281	chr19:37351946-37736723	19	37351946	37736723	384.777	1	0.00377358	CHAD,COL1A1,EME1,EPN3,LOC768237,LRRC59,MRPL27,PDK2,RSAD1,SAMD14,SGCA,TMEM92,XYLT2
282	chr19:43468222-43671890	19	43468222	43671890	203.668	1	0.00377358	CNP,GHDC,HSPB9,NKIRAS2,RAB5C,STAT5B,TTC25
283	chr19:52364735-52752578	19	52364735	52752578	387.843	4	0.0150943	ACTG1,ANAPC11,ARHGDIA,ASPSCR1,CCDC137,FSCN2,HGS,LOC512391,LOC617776,LOC617922,MAFG,MRPL12,NPB,P4HB,PCYT2,PDE6G,PYCR1,SIRT7,STRA13,THOC4,VAMP2
284	chr19:54763344-54863753	19	54763344	54863753	100.409	1	0.00377358	HRNBP3
285	chr19:55171759-55477012	19	55171759	55477012	305.253	6	0.0226415	PGS1,SOCS3
286	chr19:57667589-57781197	19	57667589	57781197	113.608	2	0.00754717	LLGL2
287	chr20:4457818-4745148	20	4457818	4745148	287.33	3	0.0113208	DUSP1,ERGIC1
288	chr20:6173631-6305175	20	6173631	6305175	131.544	2	0.00754717		HMP19	273.442	HMP19	273.442	MSX2	299.041
289	chr20:12163917-12328345	20	12163917	12328345	164.428	1	0.00377358	PIK3R1
290	chr20:31559229-31832019	20	31559229	31832019	272.79	15	0.0566038		MRPS30	124.375	ISL1	2042.22	MRPS30	124.375
291	chr20:45377222-45638444	20	45377222	45638444	261.222	1	0.00377358		CDH6	478.539	CDH6	478.539	CDH9	3740.94
292	chr20:46603190-46767627	20	46603190	46767627	164.437	9	0.0339623		CDH6	1704.51	CDH6	1704.51	CDH9	2611.76
293	chr20:49510403-49623192	20	49510403	49623192	112.789	1	0.00377358	CDH9
294	chr20:50487253-50564369	20	50487253	50564369	77.116	1	0.00377358		CDH9	969.533	CDH9	969.533	EXOC1	2296
295	chr20:51402609-51459233	20	51402609	51459233	56.624	8	0.0301887		EXOC1	1401.13	CDH9	1884.89	EXOC1	1401.13
296	chr20:51740635-51879938	20	51740635	51879938	139.303	1	0.00377358		EXOC1	980.429	CDH9	2222.91	EXOC1	980.429
297	chr20:52263554-52347293	20	52263554	52347293	83.739	1	0.00377358		EXOC1	513.074	CDH9	2745.83	EXOC1	513.074
298	chr20:53178010-54020799	20	53178010	54020799	842.789	2	0.00754717		EXOC1	290.344	EXOC1	290.344	CDH18	2677.95
299	chr20:60818816-61107623	20	60818816	61107623	288.807	1	0.00377358		ZNF622	572.701	ZNF622	572.701	ANKH	766.682
300	chr20:64481737-64533963	20	64481737	64533963	52.226	1	0.00377358		DAP	1678.95	TRIO	2207.66	DAP	1678.95
301	chr20:74054822-74213999	20	74054822	74213999	159.177	2	0.00754717		IRX4	562.671	MED10	3391.24	IRX4	562.671
302	chr20:75023691-75147654	20	75023691	75147654	123.963	1	0.00377358	CLPTM1L,SLC6A18,TERT
303	chr21:14042000-14196782	21	14042000	14196782	154.782	1	0.00377358	SLCO3A1
304	chr21:16447961-16527535	21	16447961	16527535	79.574	1	0.00377358		SV2B	957.053	SV2B	957.053	MRPL46	2573.67
305	chr21:18331254-18449899	21	18331254	18449899	118.645	2	0.00754717		MRPL46	651.308	SV2B	2840.35	MRPL46	651.308
306	chr21:20364701-20437621	21	20364701	20437621	72.92	1	0.00377358	ABHD2
307	chr21:27431339-27493267	21	27431339	27493267	61.928	1	0.00377358	KLF13
308	chr21:33923165-34018770	21	33923165	34018770	95.605	1	0.00377358	CPLX3,CSK,CYP1A2
309	chr21:55233158-55437010	21	55233158	55437010	203.852	1	0.00377358	FANCM,FKBP3,PRPF39
310	chr21:68453785-68636088	21	68453785	68636088	182.303	1	0.00377358	BAG5,C14orf153,CKB,KLC1,MGC165793,XRCC3
311	chr22:11351344-11460772	22	11351344	11460772	109.428	1	0.00377358		PLCD1	42.853	LRRFIP2	852.978	PLCD1	42.853
312	chr22:20058169-20138013	22	20058169	20138013	79.844	1	0.00377358		LMCD1	1555.86	LMCD1	1555.86	SFRS16	1721.44
313	chr22:42814535-42883817	22	42814535	42883817	69.282	2	0.00754717		FHIT	296.508	FHIT	296.508	MGC143103	778.265
314	chr22:57022276-57118854	22	57022276	57118854	96.578	2	0.00754717	ATG7,VGLL4
315	chr22:59385163-59492499	22	59385163	59492499	107.336	1	0.00377358	SLC6A6
316	chr22:59914442-60480755	22	59914442	60480755	566.313	2	0.00754717	HDAC11
317	chr22:60851299-61230573	22	60851299	61230573	379.274	1	0.00377358	C22H3ORF37,CNBP,COPG,RAB7A,RPN1
318	chr22:61644161-61825382	22	61644161	61825382	181.221	3	0.0113208	ABTB1
319	chr23:8037067-8178863	23	8037067	8178863	141.796	1	0.00377358	BAK1,GGNBP1,IP6K3,ITPR3
320	chr23:43740328-43806898	23	43740328	43806898	66.57	1	0.00377358	RNF182
321	chr24:466797-570701	24	466797	570701	103.904	1	0.00377358		ATP9B	41.375	PQLC1	172.062	ATP9B	41.375
322	chr24:1728124-1881485	24	1728124	1881485	153.361	1	0.00377358		ATP9B	965.785	ATP9B	965.785	ZADH2	1465.95
323	chr24:3462469-3551090	24	3462469	3551090	88.621	1	0.00377358		ZADH2	113.887	ZADH2	113.887	CNDP1	323.194
324	chr24:27900141-28226327	24	27900141	28226327	326.186	1	0.00377358		DSC1	826.457	DSC1	826.457	MOSPD2	1964.51
325	chr24:28848582-28890762	24	28848582	28890762	42.18	1	0.00377358		MOSPD2	1300.07	DSC1	1774.9	MOSPD2	1300.07
326	chr24:29506897-29570879	24	29506897	29570879	63.982	1	0.00377358		MOSPD2	619.953	DSC1	2433.21	MOSPD2	619.953
327	chr24:38799767-38856439	24	38799767	38856439	56.672	1	0.00377358	MYL12A,MYL12B
328	chr24:58613933-58815368	24	58613933	58815368	201.435	2	0.00754717		ST8SIA3	89.148	TXNL1	397.243	ST8SIA3	89.148
329	chr24:62662193-62724316	24	62662193	62724316	62.123	2	0.00754717		MC4R	930.81	MC4R	930.81	KDSR	1504.15
330	chr25:738204-1138957	25	738204	1138957	400.753	4	0.0150943	ARHGDIG,C25H16ORF13,C25H16orf14,DECR2,FBXL16,HAGHL,ITFG3,METRN,MRPL28,MSLN,NARFL,NME4,PDIA2,RAB40C,RHOT2,RPUSD1,STUB1,TMEM8,WDR24
331	chr25:1237503-1436322	25	1237503	1436322	198.819	2	0.00754717	TEKT4
332	chr25:3925936-4108042	25	3925936	4108042	182.106	1	0.00377358	Magmas,TFAP4
333	chr25:4134327-4505052	25	4134327	4505052	370.725	1	0.00377358	C16orf5,C25H16orf71,CORO7,DNAJA3,HMOX2,MGC142811,MGRN1,NMRAL1,NUDT16L1,ROGDI,SEPT12,VASN,ZNF500
334	chr25:29896440-29965579	25	29896440	29965579	69.139	1	0.00377358	TPST1
335	chr25:30160134-30581871	25	30160134	30581871	421.737	1	0.00377358		SBDS	8.515	SBDS	8.515	GTF2IRD2	4169.25
336	chr25:34891247-35023753	25	34891247	35023753	132.506	1	0.00377358	GTF2I
337	chr25:38022991-38067923	25	38022991	38067923	44.932	1	0.00377358	ACTL6B,GNB2,MOSPD3,PCOLCE
338	chr25:42346692-42719563	25	42346692	42719563	372.871	9	0.0339623	CARD11,CHST12,LFNG
339	chr26:19247317-19551065	26	19247317	19551065	303.748	1	0.00377358		HPS1	217.948	GOT1	378.589	HPS1	217.948
340	chr26:22040663-22168717	26	22040663	22168717	128.054	1	0.00377358	C26H10ORF2,C26H10ORF6,LZTS2,MRPL43,PDZD7,SEMA4G,SFXN3
341	chr26:23470277-23556717	26	23470277	23556717	86.44	1	0.00377358	CUEDC2,FBXL15,NFKB2,TMEM180
342	chr26:25098432-25190360	26	25098432	25190360	91.928	1	0.00377358	GSTO1,ITPRIP
343	chr26:27973734-28053515	26	27973734	28053515	79.781	1	0.00377358		XPNPEP1	2587.25	ITPRIP	2809.81	XPNPEP1	2587.25
344	chr26:28298257-28418005	26	28298257	28418005	119.748	1	0.00377358		XPNPEP1	2222.76	ITPRIP	3134.34	XPNPEP1	2222.76
345	chr26:31640069-31754065	26	31640069	31754065	113.996	5	0.0188679	PDCD4,SHOC2
346	chr26:44946206-45141171	26	44946206	45141171	194.965	1	0.00377358	LHPP
347	chr26:50914858-51049209	26	50914858	51049209	134.351	2	0.00754717	PWWP2B
348	chr27:1811285-1997508	27	1811285	1997508	186.223	1	0.00377358		MYOM2	350.833	MYOM2	350.833	MCPH1	3519.55
349	chr27:10778789-11067990	27	10778789	11067990	289.201	5	0.0188679		AGA	1302.21	AGA	1302.21	DCTD	4125.16
350	chr27:18465593-18567019	27	18465593	18567019	101.426	4	0.0150943		F11	838.722	F11	838.722	FRG1	2046.46
351	chr27:33114315-33169945	27	33114315	33169945	55.63	2	0.00754717		DUSP26	1660.96	DUSP26	1660.96	ERLIN2	2069.05
352	chr27:34887529-35012804	27	34887529	35012804	125.275	1	0.00377358		ERLIN2	226.196	DUSP26	3434.18	ERLIN2	226.196
353	chr27:44982259-45156212	27	44982259	45156212	173.953	3	0.0113208		NKIRAS1	1037.09	LRRC3B	3132.15	NKIRAS1	1037.09
354	chr28:5772595-5858552	28	5772595	5858552	85.957	1	0.00377358		TOMM20	503.592	KCNK1	912.278	TOMM20	503.592
355	chr28:19903813-20375994	28	19903813	20375994	472.181	2	0.00754717		CTNNA3	1096.72	REEP3	1266.6	CTNNA3	1096.72
356	chr28:21958247-22035327	28	21958247	22035327	77.08	1	0.00377358	CTNNA3
357	chr28:27782346-27839405	28	27782346	27839405	57.059	1	0.00377358	CBARA1
358	chr28:29958966-30093987	28	29958966	30093987	135.021	1	0.00377358		ADK	28.005	ADK	28.005	DUPD1	106.156
359	chr28:33876415-34119728	28	33876415	34119728	243.313	2	0.00754717		PPIF	407.897	RPS24	707.275	PPIF	407.897
360	chr28:34412929-34713359	28	34412929	34713359	300.43	2	0.00754717	ANXA11,PPIF
361	chr28:35981583-36210457	28	35981583	36210457	228.874	2	0.00754717		TSPAN14	585.818	TSPAN14	585.818	GHITM	2532.76
362	chr28:41436050-41568645	28	41436050	41568645	132.595	1	0.00377358	BMPR1A,C28H10ORF116,GLUD1,SNCG
363	chr29:18218699-18277415	29	18218699	18277415	58.716	1	0.00377358		LOC100126230	36.22	LOC613623	4615.05	LOC100126230	36.22
364	chr29:28186925-28329253	29	28186925	28329253	142.328	1	0.00377358		TMEM225	40.612	SAA4	436.17	TMEM225	40.612
365	chr29:30372749-30496886	29	30372749	30496886	124.137	3	0.0113208	FEZ1,PKNOX2
366	chr29:44033656-44357351	29	44033656	44357351	323.695	4	0.0150943	COX8A,FERMT3,FKBP2,MACROD1,NAT11,NUDT22,OTUB1,STIP1,VEGFB
367	chr29:45138347-45320702	29	45138347	45320702	182.355	1	0.00377358	CAPN1,FAU,MRPL49,POLA2,SYVN1,ZNHIT2
368	chr29:51337490-51595528	29	51337490	51595528	258.038	1	0.00377358	H19,LSP1,MRPL23,TNNT3
