# Supplementary material for: Identification of copy number variations and common deletion polymorphisms in cattle
Source: BMC Genomics. 2010 Apr 9;11:232. doi: 10.1186/1471-2164-11-232 (PMC2859865; doi:10.1186/1471-2164-11-232)
Supplement: Additional file 4 — Supplementary Table S3. [file 1471-2164-11-232-S4.XLSX]

## Sheet: ST4
Table s3. List of identified CNVs using CNVpartition in Bos taurus coreanae
Obs	CNV	Sample ID	Chromosome	Start position	End position	Length	CNV type	Overlapped with the CNVs of pennCNV
1	chr1:4324291-4525407	KOR000203677054	1	4324291	4525407	201116	Loss
2	chr1:18221165-18480548	KOR000194725284	1	18221165	18480548	259383	Loss	o
3	chr1:18221165-18480548	KOR000184588899	1	18221165	18480548	259383	Loss	o
4	chr1:45382464-45647138	11010020094	1	45382464	45647138	264674	Loss	o
5	chr2:15522415-15941973	KOR000201521083	2	15522415	15941973	419558	Loss	o
6	chr2:110315909-110813620	10311030153	2	110315909	110813620	497711	Loss	o
7	chr4:10009287-10665698	KPN374_10	4	10009287	10665698	656411	Gain	o
8	chr4:10009287-10665698	KOR000203159703	4	10009287	10665698	656411	Gain	o
9	chr4:10009287-10665698	KOR000202117179	4	10009287	10665698	656411	Gain	o
10	chr4:10009287-10665698	KOR000199578557	4	10009287	10665698	656411	Gain	o
11	chr4:10009287-10665698	KOR000182795534	4	10009287	10665698	656411	Gain	o
12	chr4:10009287-10665698	KOR000182795534	4	10009287	10665698	656411	Gain	o
13	chr4:10009287-10728416	KOR000194578422	4	10009287	10728416	719129	Gain	o
14	chr4:10062060-10801271	KOR000196710158	4	10062060	10801271	739211	Gain	o
15	chr4:40781673-41230020	KOR000203677054	4	40781673	41230020	448347	Loss	o
16	chr4:40781673-41230020	10127010087	4	40781673	41230020	448347	Loss	o
17	chr4:94384243-94639476	KPN289_02	4	94384243	94639476	255233	Loss	o
18	chr4:117854165-118208859	10127010084	4	117854165	118208859	354694	Loss	o
19	chr5:11304816-11861264	KOR000196904229	5	11304816	11861264	556448	Gain	o
20	chr5:11327591-11861264	KOR000194577043	5	11327591	11861264	533673	Gain	o
21	chr5:11483310-11809991	196160175	5	11483310	11809991	326681	Gain	o
22	chr5:11483310-11861264	KOR000199551574	5	11483310	11861264	377954	Gain	o
23	chr5:11742598-11861264	KPN450_07	5	11742598	11861264	118666	Gain	o
24	chr5:11742598-11861264	KOR000200175515	5	11742598	11861264	118666	Gain	o
25	chr5:11742598-11861264	KOR000200020792	5	11742598	11861264	118666	Gain	o
26	chr5:11742598-11861264	KOR000189863472	5	11742598	11861264	118666	Gain	o
27	chr5:11742598-11861264	11004010063	5	11742598	11861264	118666	Gain	o
28	chr5:11742598-11861264	10511020171	5	11742598	11861264	118666	Gain	o
29	chr5:11742598-11889745	KOR000193731132	5	11742598	11889745	147147	Gain	o
30	chr5:80941261-81662059	KOR000189863007	5	80941261	81662059	720798	Loss
31	chr7:4786331-4959838	10311030152	7	4786331	4959838	173507	Loss	o
32	chr7:42027753-43041915	10311030153	7	42027753	43041915	1014162	Loss	o
33	chr7:42387274-42787608	10319010059	7	42387274	42787608	400334	Loss	o
34	chr7:42387274-42787608	10311030152	7	42387274	42787608	400334	Loss	o
35	chr7:104101316-105796845	KOR000192464918	7	104101316	105796845	1695529	Gain	o
36	chr8:34049606-34694187	11004010048	8	34049606	34694187	644581	Loss	o
37	chr8:39038086-39297545	KOR000189863533	8	39038086	39297545	259459	Loss
38	chr9:1053431-1399219	182851551	9	1053431	1399219	345788	Loss	o
39	chr9:14893068-15133049	KOR000197546411	9	14893068	15133049	239981	Gain	o
40	chr9:14893068-15133049	KOR000197249299	9	14893068	15133049	239981	Gain	o
41	chr9:60798872-60992537	11802020087	9	60798872	60992537	193665	Loss	o
42	chr9:60798872-61016788	KPN289_04	9	60798872	61016788	217916	Loss	o
43	chr10:13034549-13274059	10311030152	10	13034549	13274059	239510	Loss	o
44	chr10:90756777-90887327	KPN450_01	10	90756777	90887327	130550	Loss	o
45	chr10:90756777-90887327	KPN289_03	10	90756777	90887327	130550	Loss	o
46	chr12:61210425-61662867	KOR000202431350	12	61210425	61662867	452442	Gain	o
47	chr15:1836732-1993278	KOR000200020808	15	1836732	1993278	156546	Loss	o
48	chr15:1836732-1993278	KOR000196904694	15	1836732	1993278	156546	Loss	o
49	chr15:1836732-1993278	KOR000196722090	15	1836732	1993278	156546	Loss	o
50	chr15:24695255-24981806	KOR000198864958	15	24695255	24981806	286551	Gain	o
51	chr17:6176687-6424256	KOR000196896142	17	6176687	6424256	247569	Gain	o
52	chr17:15002419-15372017	10127010090	17	15002419	15372017	369598	Loss	o
53	chr18:62175930-62723089	10311030153	18	62175930	62723089	547159	Loss	o
54	chr19:12474449-12611334	195680452	19	12474449	12611334	136885	Loss	o
55	chr19:55171759-55477012	10505010061	19	55171759	55477012	305253	Loss	o
56	chr19:55298723-55477012	10319010059	19	55298723	55477012	178289	Loss	o
57	chr20:4426208-4811403	KPN450_01	20	4426208	4811403	385195	Loss	o
58	chr20:4457818-4811403	KPN289_03	20	4457818	4811403	353585	Loss	o
59	chr20:4457818-4811403	11004010039	20	4457818	4811403	353585	Loss	o
60	chr20:4457818-4811403	10505010061	20	4457818	4811403	353585	Loss	o
61	chr20:4523268-4811403	11304020002	20	4523268	4811403	288135	Loss	o
62	chr20:4523268-4811403	11002050049	20	4523268	4811403	288135	Loss	o
63	chr20:4523268-4811403	10311030153	20	4523268	4811403	288135	Loss	o
64	chr20:31559229-31832019	KOR000189521563	20	31559229	31832019	272790	Loss	o
65	chr20:52874494-54020799	KOR000199551574	20	52874494	54020799	1146305	Loss	o
66	chr20:60818816-61107623	KPN450_07	20	60818816	61107623	288807	Loss	o
67	chr21:68819862-69171298	10319010059	21	68819862	69171298	351436	Loss
68	chr26:23470277-23755540	KPN289_01	26	23470277	23755540	285263	Loss	o
