# Supplementary material for: Identification of copy number variations and common deletion polymorphisms in cattle
Source: BMC Genomics. 2010 Apr 9;11:232. doi: 10.1186/1471-2164-11-232 (PMC2859865; doi:10.1186/1471-2164-11-232)
Supplement: Additional file 5 — Supplementary Table S4. [file 1471-2164-11-232-S5.XLSX]

## Sheet: ST3
Table s4. List of identified common deletion polymorphisms in Bos taurus coreanae
Obs	Name of SNP marker	Chr	Position	No. of P-C errors*	P-C error**	Pair-wise method***	Gene	Nearby gene	Distance (bp)
1	BTA-07251-no-rs	1	410351	17	o	o		MGC134427	25657
2	ARS-BFGL-NGS-17308	1	2359402	1		o		MIS18A	48430
3	BTB-01160548	1	4503613	6	o	o		KRTAP13-1	184150
4	ARS-BFGL-NGS-41048	1	9467429	7	o	o		APP	114707
5	BTA-52266-no-rs	1	10422361	10	o			MRPL39	232314
6	BTB-01116101	1	21772052	13	o			SAMSN1	613057
7	ARS-BFGL-BAC-5834	1	27135135	10	o			GBE1	2254893
8	BTB-00014413	1	32641848	2		o		GBE1	3000126
9	ARS-BFGL-NGS-21650	1	34217266	9	o	o		CHMP2B	1495615
10	ARS-BFGL-NGS-50906	1	49221200	12	o			ALCAM	1231826
11	BTB-01303185	1	51702373	11	o	o		TMSB4X	548268
12	BTB-00023322	1	52135974	6	o			TMSB4X	981869
13	ARS-BFGL-NGS-106276	1	52922736	4	o	o		TMSB4X	1768631
14	BTA-25421-no-rs	1	58102775	18	o			SLC35A5	5794
15	BTA-31629-no-rs	1	60427551	4	o	o		QTRTD1	835020
16	Hapmap50666-BTA-34589	1	69034902	1	o		PTPLB
17	BTA-111165-no-rs	1	94110998	23	o			ECT2	2714346
18	Hapmap59854-rs29026147	1	103459112	3	o			BCHE	551760
19	BTA-97864-no-rs	1	115234422	4		o		DHX36	458706
20	Hapmap53317-rs29018755	1	119552231	3	o			TSC22D2	36149
21	BTA-27135-no-rs	1	128361423	9	o		PCOLCE2
22	ARS-BFGL-NGS-1834	1	133698700	7	o			CLDN18	522926
23	BTB-00062018	1	136057544	0		o		PPP2R3A	629264
24	ARS-BFGL-NGS-20368	1	145501111	18	o			TFF2	10635
25	BTB-00071918	1	154461110	4	o			ETS2	141435
26	ARS-BFGL-NGS-39059	2	1352094	4	o			PTPN18	32967
27	Hapmap49024-BTA-112388	2	4168811	1		o		POLR2D	480626
28	Hapmap34854-BES4_Contig206_568	2	4373397	11	o			POLR2D	276040
29	BTA-85695-no-rs	2	8501993	0		o	GULP1
30	BTB-00079237	2	8993804	1		o		GULP1	384565
31	BTB-00090441	2	28890040	7	o		STK39
32	Hapmap48633-BTA-118034	2	29325055	10	o			STK39	366155
33	ARS-BFGL-NGS-94388	2	30809232	13	o			SCN9A	232944
34	ARS-BFGL-NGS-22038	2	31280342	5	o			TTC21B	102149
35	ARS-BFGL-BAC-41569	2	41943024	7	o			NR4A2	621739
36	BTB-01592420	2	42359630	0		o		GALNT13	786654
37	ARS-BFGL-NGS-11153	2	45038653	5	o			ARL6IP6	493578
38	ARS-BFGL-BAC-47330	2	49454048	13	o	o		PTMA	637272
39	ARS-BFGL-BAC-27497	2	58310488	11	o			ARHGAP15	2373915
40	ARS-BFGL-NGS-24778	2	61648422	10	o			HNMT	324028
41	ARS-BFGL-NGS-16565	2	62445681	13	o	o		HNMT	428645
42	BTB-01332511	2	70294798	12	o		DPP10
43	BTB-01297084	2	70927817	3	o	o	DPP10
44	BTB-01297078	2	70962445	3		o	DPP10
45	BTB-00121383	2	72573878	5	o			LOC616839	327034
46	BTA-96600-no-rs	2	79274367	6	o			TSN	2247735
47	Hapmap25077-BTA-151007	2	79583701	0		o		TSN	2557069
48	ARS-BFGL-NGS-78520	2	79827895	2	o			TSN	2801263
49	Hapmap36352-SCAFFOLD95077_3499	2	84405513	6	o	o		TMEFF2	109117
50	Hapmap47969-BTA-48395	2	89276548	10	o			STK17B	607234
51	Hapmap46280-BTA-114375	2	106641273	0		o		IKZF2	280587
52	UA-IFASA-7600	2	110315909	6	o	o	TNS1
53	BTA-49040-no-rs	2	116391872	8	o			AP1S3	46760
54	ARS-BFGL-NGS-113005	2	127125963	11	o	o		MATN1	293344
55	ARS-BFGL-NGS-15921	3	2381696	11	o	o		MAEL	37873
56	Hapmap49006-BTA-106656	3	5481954	11	o	o		RXRG	1185554
57	Hapmap48430-BTA-66944	3	8704099	9	o			FCGR3A	13363
58	ARS-BFGL-NGS-107582	3	17568603	5	o			IL6R	11647
59	BTA-113282-no-rs	3	19862816	5	o	o		CRCT1	234981
60	INRA-528	3	25235675	6	o	o		SEC22B	199518
61	BTB-00125661	3	33993650	9	o			DDX20	115295
62	Hapmap43129-BTA-105623	3	43284601	20	o			RNPC3	520725
63	Hapmap48939-BTA-90484	3	52012236	5	o			SLC44A3	99152
64	ARS-BFGL-NGS-43853	3	57162903	10	o			LRRC8C	112704
65	ARS-BFGL-NGS-112319	3	59737045	14	o			LMO4	451440
66	BTB-01178081	3	69300248	4		o		ELTD1	806493
67	ARS-BFGL-NGS-82020	3	82158714	0		o		RPE65	233377
68	ARS-BFGL-NGS-32615	3	91373114	0		o		NFIA	382246
69	Hapmap36001-SCAFFOLD50270_3726	3	106768856	18	o	o		POMGNT1	3963
70	BTA-69044-no-rs	3	107534337	6	o			MMACHC	46882
71	Hapmap48972-BTA-98997	3	112092553	4	o	o		CTPS	85283
72	BTB-00156962	3	117888155	14	o			C3H1ORF212	207141
73	ARS-BFGL-NGS-42740	3	122811999	6	o			CXCR7	765723
74	Hapmap48056-BTA-69793	3	124821625	5	o		LRRFIP1
75	Hapmap40914-BTA-122270	4	5630366	7	o			IKZF1	27717
76	BTB-02022097	4	7285177	33	o			FZD1	319975
77	BTA-104895-no-rs	4	18082734	3	o			NXPH1	869758
78	BTB-01108661	4	20607724	10	o			TMEM106B	477861
79	BTB-00171649	4	29840417	2	o			TWISTNB	146383
80	ARS-BFGL-NGS-6282	4	33250939	0		o	MGC152190
81	ARS-BFGL-NGS-116726	4	44388090	15	o			TMEM60	666182
82	BTB-00181826	4	45884388	1	o		LRRC17
83	ARS-BFGL-NGS-104842	4	48626059	7	o			RINT1	38293
84	Hapmap58132-rs29019354	4	65240494	3	o		BMPER
85	BTB-01965166	4	76024190	14	o	o		STEAP2	939149
86	BTB-01843171	4	92759048	0		o		GPR37	593015
87	ARS-BFGL-NGS-84112	4	104373988	12	o			CHRM2	7919
88	BTB-00213370	4	118183824	1		o		NUB1	1036
89	BTB-01630143	5	1935303	34	o			RAB21	476445
90	BTA-91682-no-rs	5	2451715	7	o	o		RAB21	992857
91	ARS-BFGL-NGS-117339	5	8363297	6	o			SYT1	604755
92	BTB-00219084	5	9467780	4	o	o	SYT1
93	BTA-75576-no-rs	5	14666552	3	o			CCDC59	655948
94	BTA-73031-no-rs	5	27379828	8	o			TMCC3	130918
95	ARS-BFGL-NGS-28317	5	32801350	25	o		GPD1
96	Hapmap32820-BTA-143113	5	49877090	7	o	o		CAND1	424375
97	ARS-BFGL-NGS-49813	5	50401370	1	o			CAND1	65602
98	ARS-BFGL-NGS-20825	5	54237886	7	o			TMEM5	160522
99	ARS-BFGL-NGS-92816	5	74689949	8	o	o		TCP11L2	126597
100	ARS-BFGL-NGS-90377	5	78209179	9	o	o		HMGXB4	776229
101	ARS-USMARC-Parent-DQ846688-rs29023691	5	78222736	17	o	o		HMGXB4	762672
102	Hapmap47394-BTA-74024	5	80941261	8	o			NCF4	715
103	ARS-BFGL-NGS-30797	5	94109449	0		o	LOC520387
104	BTA-111858-no-rs	5	97744509	14	o			CAPZA3	274377
105	BTA-74608-no-rs	5	102914140	2		o		ATF7IP	503500
106	UA-IFASA-1849	5	105498456	17	o			ETV6	151085
107	ARS-BFGL-NGS-19623	5	105826657	6	o			TAS2R42	38614
108	ARS-BFGL-NGS-108996	5	106451095	6	o			KLRA1	109897
109	Hapmap27853-BTA-101914	5	111514959	12	o			NTF3	94765
110	ARS-BFGL-NGS-109805	5	125358909	13	o	o		FAM19A5	241463
111	Hapmap50117-BTA-81807	6	3803	8	o			LOC506277	1712082
112	BTB-00241714	6	4456293	15	o			ANXA5	868465
113	BTB-01451452	6	24618540	2		o		PPP3CA	488589
114	BTA-100891-no-rs	6	38076964	16	o	o		C6H4orf30	64529
115	Hapmap23139-BTC-071213	6	38868045	1	o			NCAPG	668892
116	ARS-BFGL-NGS-114682	6	59080355	13	o		LOC511424
117	ARS-BFGL-NGS-62058	6	67535340	5	o			GABRA2	195255
118	BTB-01941442	6	67764816	6	o			GABRA4	120694
119	Hapmap38352-BTA-76628	6	71815782	7	o			LNX1	52607
120	Hapmap42748-BTA-98142	6	77977191	15	o			LPHN3	2128066
121	Hapmap51938-BTA-21491	6	82641003	4	o			SRD5A2L2	425687
122	BTA-20900-no-rs	6	83201479	5	o		SRD5A2L2
123	ARS-BFGL-NGS-113032	6	92179320	15	o			CXCL2	105391
124	Hapmap26279-BTC-045536	6	103978459	10	o			ARHGAP24	767285
125	BTB-00282168	6	114961173	7	o	o		C1QTNF7	116759
126	BTB-00281962	6	115182115	16	o	o	C1QTNF7
127	BTA-00261-rs29013421	6	115573568	5	o	o		CD38	28333
128	ARS-BFGL-NGS-59850	6	120889754	34	o			CPZ	137476
129	ARS-BFGL-NGS-100304	6	120956557	9	o			CPZ	70673
130	ARS-BFGL-NGS-20506	7	8110307	10	o			OR10H1	331284
131	ARS-BFGL-NGS-104420	7	8486384	8	o			OR10H1	43846
132	BTA-78357-no-rs	7	13510711	13	o	o		ATG4D	2298
133	Hapmap43941-BTA-78574	7	22631209	12	o			HINT1	757360
134	Hapmap49820-BTA-99491	7	26591633	2		o		GRAMD3	274211
135	Hapmap31232-BTA-92182	7	32814462	0		o		HSD17B4	601180
136	BTA-117579-no-rs	7	34338805	8	o			TNFAIP8	695720
137	ARS-BFGL-NGS-101873	7	41117964	0		o		MGC137030	736571
138	Hapmap42326-BTA-78893	7	41743659	10	o	o		MGC137030	110876
139	BTB-00308411	7	41839918	22	o			MGC137030	14617
140	Hapmap49311-BTA-78907	7	43975176	9	o			CSNK1G2	58626
141	ARS-BFGL-NGS-33637	7	51611440	4	o			PCDHA13	72151
142	Hapmap54765-rs29012520	7	65978303	11	o			MRPL22	14202
143	Hapmap34667-BES3_Contig253_417	7	73687204	6	o		GABRA1
144	BTA-79964-no-rs	7	77855574	8	o	o		MAT2B	2495389
145	DIAS-160	7	80478469	0		o		RARS	905390
146	ARS-BFGL-NGS-57877	7	80591619	0		o		RARS	792240
147	ARS-BFGL-NGS-15031	7	81966755	1		o		MSH3	207735
148	BTA-63505-no-rs	7	106098897	16	o			NUDT12	67124
149	BTB-00080420	7	110882994	5	o			PJA2	359132
150	ARS-BFGL-NGS-9529	7	111225952	13	o			PJA2	702090
151	BTB-01149046	7	111835595	10	o			PJA2	1311733
152	Hapmap55644-rs29017545	8	942551	15	o		SH3RF1
153	ARS-BFGL-NGS-57214	8	7131386	10	o			CTSB	326192
154	ARS-BFGL-NGS-117224	8	11884055	0		o		ACO1	120244
155	ARS-BFGL-NGS-30448	8	11912126	10	o			ACO1	148315
156	Hapmap42694-BTA-82927	8	13303341	9	o			ACO1	1539530
157	BTA-82983-no-rs	8	14284239	8	o	o		ACO1	2520428
158	ARS-BFGL-NGS-15251	8	15913958	6	o			LOC506309	1186886
159	BTB-00336457	8	16616814	23	o	o		LOC506309	484030
160	BTA-80896-no-rs	8	30826952	1		o		SNAPC3	176737
161	BTB-00285279	8	32150578	13	o			NFIB	246919
162	BTA-76382-no-rs	8	34578842	0		o		TYRP1	1088491
163	ARS-BFGL-NGS-52657	8	38287758	7	o			MGC127919	851390
164	ARS-BFGL-NGS-83850	8	45509661	1		o		DMRT1	242638
165	Hapmap35924-SCAFFOLD280513_16380	8	45656882	6		o		DMRT1	95417
166	BTB-01479628	8	45993523	9	o			DMRT1	182710
167	ARS-BFGL-NGS-78015	8	51599344	27	o	o		ANXA1	74239
168	BTB-01470106	8	61392974	12	o	o		MGC134066	438711
169	ARS-BFGL-NGS-21937	8	64405696	4	o			POLR1E	1562
170	Hapmap32648-BTA-161361	8	67586123	0		o		MGC152360	244913
171	BTB-01149154	8	69412907	4		o		CNTNAP3	148115
172	ARS-BFGL-NGS-70701	8	75462841	6	o			NEFL	548818
173	BTA-81867-no-rs	8	77807388	12	o			DPYSL2	6600
174	Hapmap43733-BTA-96346	8	81492678	19	o	o		MGC140340	54609
175	BTB-01193015	8	104052640	9	o			C8H9orf6	454166
176	ARS-BFGL-NGS-113981	8	115680785	0		o		PSMD5	81669
177	BTB-00379074	9	4288026	10	o			CHRM3	2578180
178	ARS-BFGL-NGS-85367	9	7888780	20	o	o		LMBRD1	4417
179	BTA-24411-no-rs	9	10911950	0		o		OOEP	1450433
180	ARS-BFGL-NGS-26493	9	12286794	19	o			OOEP	75589
181	BTB-00381378	9	14668896	0		o	TMEM30A
182	ARS-BFGL-NGS-15212	9	28976117	16	o			TRDN	18708
183	BTB-01444539	9	32217742	4	o			GJA1	1145754
184	BTB-01911582	9	35773582	17	o	o		SULT1C4	22122
185	BTA-18333-no-rs	9	37659788	15	o	o		HS3ST5	231654
186	Hapmap50250-BTA-118345	9	42387103	9	o		FIG4
187	Hapmap51064-BTA-83646	9	48842987	6		o		PREP	1964510
188	BTB-01346891	9	57954374	21	o			FUT9	1766659
189	BTB-01671455	9	60258328	3	o	o		MAP3K7	2082817
190	BTB-00394155	9	60399248	39	o			MAP3K7	1941897
191	ARS-BFGL-NGS-118675	9	85379574	5	o			EPM2A	389557
192	ARS-BFGL-NGS-102129	10	557027	7	o			REEP5	8986
193	BTA-60319-no-rs	10	6848160	7	o	o		MGC157319	181238
194	BTB-01661291	10	11423079	13	o	o		ERO1L	74652
195	Hapmap50425-BTA-63280	10	32453851	5	o	o		C10H15orf41	269022
196	Hapmap48280-BTA-29580	10	33075958	0		o		TMCO5A	243719
197	BTA-08483-no-rs	10	39757790	10	o			EPB42	1377936
198	BTB-00421835	10	47316260	7	o	o		TPM1	25052
199	BTA-68202-no-rs	10	48942782	38	o			NLF1	665764
200	BTB-01780583	10	50828082	9	o	o		GTF2A2	220321
201	ARS-BFGL-NGS-15716	10	52602470	0		o		LIPC	186744
202	Hapmap48866-BTA-71278	10	56680721	7	o			RSL24D1	711601
203	BTB-00435548	10	72180890	8	o			C10H14orf37	175556
204	ARS-BFGL-NGS-21116	10	90392380	7	o			MGC166084	288045
205	ARS-BFGL-NGS-2949	10	93336974	5	o		NRXNIII
206	Hapmap42687-BTA-81367	10	95898413	4	o			TSHR	624802
207	BTB-01699111	10	100751118	3	o	o		GPR65	1917058
208	BTB-01398033	10	101620250	20	o			GPR65	1047926
209	Hapmap33658-BTA-125990	10	101858504	0		o		GPR65	809672
210	Hapmap26431-BTA-151021	10	105919423	1		o		EIF3J	46285
211	Hapmap57046-rs29017141	10	119550142	17	o			NOT_FOUND	NOT_FOUND
212	ARS-BFGL-NGS-18450	11	4201594	7	o			MGAT4A	19231
213	ARS-BFGL-NGS-81019	11	8652312	7	o			MRPS9	716947
214	BTB-00457664	11	9900263	6	o			POLE4	25403
215	ARS-BFGL-BAC-13566	11	12403533	15	o		EXOC6B
216	ARS-BFGL-NGS-94265	11	14280992	3	o			ADD2	46227
217	ARS-BFGL-NGS-114345	11	23286508	6	o			SLC8A1	346764
218	ARS-BFGL-NGS-100459	11	23314222	19	o	o		SLC8A1	319050
219	Hapmap31720-BTA-126418	11	39171013	4	o			RTN4	55502
220	ARS-BFGL-NGS-31730	11	46072243	5	o	o		2009-09-10	76342
221	ARS-BFGL-BAC-13031	11	56076925	16	o			CTNNA2	276103
222	BTA-114544-no-rs	11	96687307	19	o			PTGS1	304730
223	BTB-00485323	12	2810240	11	o			NOT_FOUND	NOT_FOUND
224	ARS-BFGL-NGS-33442	12	11510628	9	o			C12H13orf30	186259
225	UA-IFASA-7609	12	23763309	6	o	o	TRPC4
226	ARS-BFGL-NGS-100580	12	41527697	10	o	o		PSPC1	4844709
227	BTA-21666-no-rs	12	44384353	13	o			KLF5	3679745
228	BTA-108561-no-rs	12	48919285	4	o	o		KLF5	835879
229	BTA-121767-no-rs	12	59034130	0		o		ARPC1B	2437196
230	BTA-17355-no-rs	12	63943884	5	o			GPC5	790017
231	ARS-BFGL-NGS-2370	12	69385513	4	o	o		C19H17ORF48	728589
232	Hapmap51343-BTA-88743	12	69506930	2		o		C19H17ORF48	607172
233	Hapmap53759-rs29023625	12	71094500	7	o			DNAJC3	322892
234	ARS-BFGL-NGS-24482	12	71831959	7	o	o		MBNL2	181771
235	ARS-BFGL-BAC-7373	12	74249253	4	o		CLYBL
236	Hapmap48962-BTA-96730	13	989486	35	o		PLCB1
237	BTA-15911-no-rs	13	1371524	14	o		PLCB1
238	ARS-BFGL-NGS-60191	13	3362019	1		o		SNAP25	11010
239	Hapmap46901-BTA-05645	13	3674685	3		o		SNAP25	218358
240	Hapmap35364-SCAFFOLD255028_58009	13	5480552	7	o			TASP1	1614544
241	ARS-BFGL-NGS-118789	13	6994500	0		o		TASP1	100596
242	ARS-BFGL-NGS-82109	13	16312943	0		o	IL2RA
243	ARS-BFGL-NGS-103700	13	20921843	7	o		PLXDC2
244	Hapmap50657-BTA-31929	13	25145184	17	o			ARMC3	1656735
245	ARS-BFGL-NGS-98854	13	34739290	11	o			SVIL	132800
246	ARS-BFGL-NGS-107865	13	36647051	10	o			MPP7	179384
247	ARS-BFGL-NGS-57596	13	42178899	9	o			NXT1	1106
248	BTA-13681-no-rs	13	43934291	0		o		LOC515358	104924
249	BTA-98325-no-rs	13	51393561	8	o			HAO1	128049
250	ARS-BFGL-NGS-51557	13	69866339	12	o			PLCG1	633609
251	ARS-BFGL-NGS-78378	13	70503529	1		o	PLCG1
252	ARS-BFGL-NGS-110498	13	73985685	5	o			YWHAB	76145
253	ARS-BFGL-NGS-104779	13	77102792	14	o			EYA2	493902
254	ARS-BFGL-NGS-47826	13	81103318	8	o			ZFP64	211399
255	UA-IFASA-3461	13	81168727	0		o		ZFP64	276808
256	ARS-BFGL-NGS-113443	13	82329393	7	o			BCAS1	190363
257	ARS-BFGL-NGS-33248	14	2130911	2		o		EIF2C2	242113
258	Hapmap27714-BTC-062128	14	6601021	7	o			KHDRBS3	692340
259	ARS-BFGL-NGS-84397	14	7386659	30	o		ST3GAL1
260	Hapmap35428-SCAFFOLD30676_22025	14	16766494	10	o			DERL1	472555
261	ARS-BFGL-NGS-104003	14	26311937	0	o			RAB2A	219575
262	UA-IFASA-8129	14	28733251	1		o		GGH	779891
263	UA-IFASA-7790	14	30329983	5	o		DNAJC5B
264	UA-IFASA-6456	14	44272098	3	o			MED30	185203
265	UA-IFASA-7411	14	49527226	6	o	o		CSMD3	1204010
266	BTA-106885-no-rs	14	56729591	1		o		OXR1	1046058
267	Hapmap26651-BTA-129784	14	66997342	8	o			PLEKHF2	510764
268	BTA-100160-no-rs	14	73691257	3	o	o		RIPK2	1095965
269	BTA-19753-no-rs	14	79170752	15	o			CHMP4C	656222
270	ARS-BFGL-NGS-109478	15	1836732	0		o		CASP4	260631
271	Hapmap24310-BTA-162764	15	1959352	4	o	o		CASP4	138011
272	Hapmap40243-BTA-26072	15	1993278	10	o	o		CASP4	104085
273	BTA-96456-no-rs	15	9138221	9	o			CNTN5	1325899
274	BTB-00581183	15	10677936	8	o			PPP1R14C	1174205
275	ARS-BFGL-NGS-110213	15	12870679	20	o			CEP57	245926
276	ARS-BFGL-NGS-33023	15	13745973	9	o			CWC15	58364
277	ARS-BFGL-NGS-10629	15	13953901	7	o			CWC15	266292
278	ARS-BFGL-NGS-65626	15	15642173	7	o			ELMOD1	19278
279	ARS-BFGL-NGS-106920	15	18487229	2	o	o		FDX1	32951
280	ARS-BFGL-NGS-112288	15	21758556	20	o			NCAM1	97210
281	BTA-01982-no-rs	15	23509160	0		o		MGC127492	101285
282	ARS-BFGL-NGS-41459	15	31895433	16	o			CRTAM	230264
283	BTA-123344-no-rs	15	33077359	12	o			SERGEF	103312
284	Hapmap26687-BTA-145356	15	44010789	10	o			OLFML1	416069
285	ARS-BFGL-NGS-39267	15	44085296	3		o		OLFML1	341562
286	ARS-BFGL-NGS-32444	15	46321011	3		o		PPIE	24732
287	BTB-00338168	15	53906067	5	o	o		SLCO2B1	48338
288	Hapmap59933-rs29011215	15	66268314	6	o			COMMD9	223029
289	Hapmap50497-BTA-88135	15	67012141	11	o			C15H11orf74	110497
290	ARS-BFGL-NGS-90565	15	69073882	0		o		C15H11orf74	2172238
291	ARS-BFGL-NGS-119332	15	73099358	12	o			API5	330822
292	BTB-00614785	15	74685340	18	o	o		CD82	49485
293	Hapmap24247-BTA-130272	15	77693327	6	o		CUGBP1
294	ARS-BFGL-NGS-20708	15	78797823	6	o			OR4X1	454694
295	ARS-BFGL-NGS-35142	15	83861973	9	o		STX3
296	Hapmap24864-BTA-155172	15	84155279	0		o		MS4A1	1689
297	BTB-01481993	16	6378208	3		o		R3HDM2	972421
298	ARS-BFGL-NGS-68742	16	9320871	1		o		B3GALT2	1386418
299	ARS-BFGL-NGS-54574	16	11379477	1		o		RGS13	93655
300	ARS-BFGL-NGS-108757	16	12283853	7	o			RGS13	998031
301	Hapmap31739-BTA-130466	16	20645828	11	o	o		RRP15	123160
302	ARS-BFGL-NGS-75970	16	25788704	8	o			SRP9	37195
303	BTA-38713-no-rs	16	32639601	8	o	o		FH	6607
304	ARS-BFGL-NGS-40640	16	45600769	15	o			C16H1orf174	949718
305	ARS-BFGL-NGS-63175	16	49781168	12	o	o		TMEM51	222393
306	ARS-BFGL-BAC-34703	16	60486719	11	o			GLUL	515414
307	Hapmap26096-BTA-116451	16	75702464	0		o		LHX9	484462
308	BTB-01851867	17	102212	16	o			KLHL2	220724
309	BTB-00667540	17	4514650	4	o			LOC505156	21236
310	BTB-01441250	17	11724484	0		o		EDNRA	176072
311	ARS-BFGL-BAC-31498	17	11929480	9	o			TTC29	306931
312	BTB-00673337	17	13298933	24	o			LSM6	208299
313	Hapmap39897-BTA-18318	17	15155736	0		o		SMARCA5	166010
314	BTA-42224-no-rs	17	15372017	11	o			SMARCA5	12694
315	BTB-00673952	17	15825282	18	o			USP38	128737
316	ARS-BFGL-NGS-8464	17	28862416	7	o			ACTR3	1409525
317	BTA-40721-no-rs	17	29262013	6	o			ACTR3	1009928
318	BTA-117207-no-rs	17	48762075	6	o			RAN	33991
319	UA-IFASA-2647	17	51475626	4		o		SLC15A4	439171
320	ARS-BFGL-BAC-34052	17	52370494	9	o			BRI3BP	1273427
321	ARS-BFGL-NGS-66210	17	53177243	1	o			BRI3BP	466678
322	ARS-BFGL-NGS-75936	17	63277785	13	o	o		RBM19	550302
323	ARS-BFGL-NGS-31237	17	73388170	5	o	o		SMTN	3055
324	Hapmap47948-BTA-42577	18	2200339	14	o	o	BCNT2
325	ARS-BFGL-NGS-30750	18	7230815	14	o			GAN	165609
326	ARS-BFGL-NGS-117107	18	26229404	3	o			GINS3	26406
327	ARS-BFGL-BAC-34195	18	26751202	10	o			GOT2	281636
328	ARS-BFGL-NGS-112014	18	33690057	11	o			CES2	23921
329	BTA-43117-no-rs	18	38271213	7	o		KIAA0174
330	ARS-BFGL-NGS-57273	18	41760795	18	o	o		PDCD5	318254
331	BTA-85655-no-rs	18	44481991	5	o			GPI	39771
332	ARS-BFGL-NGS-42788	18	65075988	4	o			ZNF419	64129
333	ARS-BFGL-NGS-117714	18	65903753	16	o			ZNF274	12232
334	Hapmap52907-rs29010949	19	10863763	14	o			RNFT1	723620
335	ARS-BFGL-NGS-2335	19	15867107	10	o	o	ACCN1
336	BTA-45032-no-rs	19	33761754	3		o		TEKT3	21930
337	ARS-BFGL-NGS-41066	19	35152463	13	o			MAPK7	22713
338	ARS-BFGL-NGS-14754	19	40985419	4	o			FBXL20	16891
339	ARS-BFGL-BAC-36123	19	58198935	17	o		FADS6
340	UA-IFASA-9580	19	63651365	30	o		MGC159964
341	ARS-BFGL-NGS-94929	20	33223	0		o		GABRP	408778
342	ARS-BFGL-BAC-31737	20	1712345	2	o	o		CCDC99	24049
343	Hapmap40826-BTA-87264	20	2569271	10	o			PANK3	279999
344	BTB-01341977	20	12405942	5	o			PIK3R1	233840
345	ARS-BFGL-NGS-38132	20	27037216	5	o			ARL15	78425
346	BTA-27302-no-rs	20	50513437	5	o	o		CDH9	995717
347	ARS-BFGL-NGS-101678	20	51801800	4		o		EXOC1	1058567
348	BTB-02087263	20	52581528	3	o	o		EXOC1	278839
349	BTB-01529366	20	52874494	2		o	EXOC1
350	BTB-00787949	20	56494412	18	o			CDH18	204332
351	ARS-BFGL-NGS-64059	20	62564939	6	o	o		TRIO	290857
352	BTB-00793877	20	64914037	0		o		DAP	1298876
353	BTB-00795425	20	67808298	3	o	o		TAS2R1	417718
354	ARS-BFGL-NGS-21633	20	68081331	1		o		TAS2R1	690751
355	ARS-BFGL-NGS-10533	21	5243318	6	o	o		LASS3	286019
356	ARS-BFGL-NGS-11443	21	11877645	0		o		MCTP2	11885
357	ARS-BFGL-NGS-113383	21	12631282	0		o		CHD2	722813
358	ARS-BFGL-NGS-101699	21	12970715	11	o			CHD2	383380
359	BTB-01869567	21	15231824	8	o			SV2B	2806
360	ARS-BFGL-NGS-79733	21	17381680	20	o			MRPL46	1719527
361	ARS-BFGL-NGS-96981	21	19300184	6	o		LOC781494
362	BTA-116372-no-rs	21	28508647	3		o		TARSL2	173380
363	Hapmap49946-BTA-29235	21	29437216	8	o			CHRNA7	118016
364	ARS-BFGL-NGS-29121	21	33315035	1		o		SNUPN	31782
365	ARS-BFGL-NGS-1764	21	46415086	3	o	o		NFKBIA	25288
366	ARS-BFGL-NGS-109461	21	49947767	5	o			SEC23A	95443
367	ARS-BFGL-NGS-80743	21	60023802	0		o		DICER1	215321
368	ARS-BFGL-NGS-98134	21	61004967	4	o			GLRX5	337910
369	ARS-BFGL-NGS-116517	21	65672198	8	o	o		DLK1	48193
370	BTA-119176-no-rs	22	2613408	3		o	AZI2
371	ARS-BFGL-NGS-26299	22	18668106	0		o		LMCD1	165798
372	BTA-103933-no-rs	22	19879037	13	o	o		LMCD1	1376729
373	BTA-10297-rs29015855	22	20058169	3		o		LMCD1	1555861
374	ARS-BFGL-NGS-103686	22	22547162	6	o		ITPR1
375	ARS-BFGL-NGS-69445	22	56185292	18	o			SLC6A1	293498
376	ARS-BFGL-NGS-101766	22	56347398	5	o			SLC6A1	131392
377	Hapmap35936-SCAFFOLD65654_2749	22	59887583	11	o			TMEM43	62572
378	BTA-94041-no-rs	23	53224	16	o			C23H6ORF142	18398
379	ARS-BFGL-NGS-20503	23	13767244	12	o			KCNK17	93275
380	ARS-BFGL-BAC-28907	23	17075521	4		o		TBCC	54164
381	Hapmap60955-rs29022431	23	22083323	5	o			MGC148542	220884
382	ARS-BFGL-NGS-23762	23	26088060	7	o			ELOVL5	21599
383	ARS-BFGL-NGS-119106	23	26191129	8	o	o		BOLA-DQB	22560
384	ARS-BFGL-NGS-1222	23	27772000	4		o	BoLA,HLA-A
385	ARS-BFGL-NGS-32979	23	27977782	19	o			CDSN	29272
386	ARS-BFGL-NGS-24411	23	29987229	6	o	o		TRIM27	114209
387	Hapmap36280-SCAFFOLD155216_10397	23	30238290	11	o			GPX5	59428
388	BTA-56300-no-rs	23	32266054	8	o			SCGN	33984
389	Hapmap40166-BTA-121405	23	34219916	3	o	o		NRSN1	566888
390	ARS-BFGL-BAC-46073	23	34637015	9	o			PRP5	173364
391	BTA-56863-no-rs	23	43007112	10	o			CD83	219408
392	BTB-00872950	23	44770507	2		o		EDN1	26540
393	ARS-BFGL-NGS-13217	23	46513888	11	o			TFAP2A	111902
394	Hapmap40213-BTA-28950	24	12363711	9	o	o		SERPINB8	634651
395	Hapmap56922-rs29025872	24	21921765	7	o	o		MOCOS	67517
396	Hapmap38329-BTA-57629	24	23244836	8	o	o		MAPRE2	152438
397	BTA-57640-no-rs	24	25363702	3	o			MEP1B	700445
398	BTB-02012738	24	28890762	14	o			MOSPD2	1300070
399	Hapmap53299-rs29024075	24	28938521	0		o		MOSPD2	1252311
400	ARS-BFGL-NGS-98552	24	42188488	30	o			RAB12	453797
401	ARS-BFGL-NGS-40737	24	44168239	6	o	o		GNAL	99785
402	ARS-BFGL-NGS-83316	24	44917222	16	o			SEH1L	105163
403	Hapmap48008-BTA-58482	24	47192184	1		o		PSTPIP2	160340
404	ARS-BFGL-NGS-116186	24	48034892	1		o		LOC615069	423612
405	ARS-BFGL-NGS-2674	24	58188574	8		o	TXNL1
406	ARS-BFGL-NGS-109598	24	60823896	0	o			LMAN1	140270
407	Hapmap31994-BTC-065943	25	6095279	17	o			A2BP1	31525
408	Hapmap23968-BTC-024825	25	12477769	7	o	o		CPPED1	27986
409	Hapmap22798-BTA-138328	25	13672940	4	o			LOC100139490	418404
410	ARS-BFGL-NGS-22547	25	24327471	7	o			LCMT1	198981
411	ARS-BFGL-NGS-101073	25	24750853	14	o			LCMT1	622363
412	BTB-00918966	26	1169190	14	o			IPMK	357496
413	BTB-01735218	26	1201610	1		o		IPMK	389916
414	BTA-26713-no-rs	26	1966809	4		o		ZWINT	396914
415	BTA-61571-no-rs	26	3500486	7	o			ZWINT	1131903
416	BTB-00921053	26	4110247	8	o			CYP2E1	1641913
417	ARS-BFGL-NGS-111804	26	6211131	8	o	o		MBL2	250541
418	Hapmap60238-rs29019572	26	10580296	12	o	o		LIPF	199154
419	BTA-111681-no-rs	26	10857883	1	o			LIPF	64377
420	Hapmap57949-rs29017014	26	31754065	0		o	SHOC2
421	BTA-61758-no-rs	26	45862564	18	o			MGC133583	213705
422	ARS-BFGL-NGS-24563	26	46895366	10	o			ADAM12	102527
423	ARS-BFGL-NGS-114684	26	49229773	13	o			GLRX3	951410
424	ARS-BFGL-NGS-45124	27	3941201	10	o	o		MCPH1	1575856
425	BTA-22597-no-rs	27	11067990	12	o			AGA	1591408
426	Hapmap44720-BTA-62525	27	26545748	2	o			C27H8ORF79	490667
427	ARS-BFGL-NGS-106493	27	30808377	0		o		NRG1	81908
428	ARS-BFGL-NGS-42294	27	36446030	10	o			TM2D2	9177
429	Hapmap38844-BTA-63080	27	42987259	0		o		LRRC3B	1137152
430	Hapmap47519-BTA-117732	28	1535972	3	o	o		URB2	196081
431	ARS-BFGL-NGS-81575	28	4635303	8	o			KCNK1	157703
432	ARS-BFGL-NGS-82667	28	11506236	8	o	o		ZNF33B	51152
433	ARS-BFGL-NGS-81391	28	15549518	27	o			RHOBTB1	5332
434	ARS-BFGL-NGS-25207	28	23420764	0		o		DNAJC12	32205
435	Hapmap48644-BTA-119939	28	27839405	0		o	CBARA1
436	BTA-26221-no-rs	28	34746536	14	o			PLAC9	9236
437	BTB-01693480	28	34863921	8	o	o		C28H10orf57	70810
438	ARS-BFGL-NGS-85125	28	35276862	8	o	o		C28H10orf58	18928
439	BTB-01713276	28	37494090	7	o			GHITM	1249131
440	ARS-BFGL-NGS-3227	29	4094026	16	o			CHORDC1	1150447
441	BTA-64987-no-rs	29	19656028	6	o			PAK1	17882
442	ARS-BFGL-NGS-76082	29	20521552	0		o		MGC157332	556328
443	ARS-BFGL-NGS-119898	29	24274112	17	o			SLC17A6	620459
444	BTB-01013455	29	25840684	1		o		HTATIP2	74048
445	BTA-111995-no-rs	29	28450061	18	o			TMEM225	76875
446	ARS-BFGL-NGS-112981	29	30411818	12	o		PKNOX2
447	ARS-BFGL-NGS-29674	29	42161306	7	o			FTH1	40058
448	ARS-BFGL-NGS-18176	29	48548685	8		o		CCND1	192256
*The number of parent(sire)-child(steer) heritability errors for the SNP compared among parent-child genotypes
**Identified common deletions using P-C errors (Medelian inconsistency)
***Identified common deletions using pair-wise method
