# Supplementary material for: Identification of copy number variations and common deletion polymorphisms in cattle
Source: BMC Genomics. 2010 Apr 9;11:232. doi: 10.1186/1471-2164-11-232 (PMC2859865; doi:10.1186/1471-2164-11-232)
Supplement: Additional file 6 — Supplementary Table S5. [file 1471-2164-11-232-S6.XLSX]

## Sheet: ST5
Table s5. Validation result and primer sequences for quantitative PCR
Marker (Gene) name	Variation type	Target region	Forward Primer Sequence	Reverse Primer Sequence	TaqMan probe sequence	Validation
Hapmap24310-BTA-162764	Copy number variation (loss)	chr15:1836732-2039483	5'-GCTGCATGTGATGCTTATATATCATGTG-3'	5'-AAAAGGGTCTTATCTAATTGGTGAATTCCTT-3'	5'-ATGCACCAGAAAATG-3'	consistent
BTB-01253890	Copy number variation (gain)	chr5:11483310-11889745	5'-ACCCCACACACAACTGCAA-3'	5'-TGGTCATGTATTCAGTTGAAAACTTACTAACT-3'	5'-CAGGAACTGTTTCATTTTATC-3'	inconsistent
ARS-BFGL-NGS-24778	Common deletion polymorphism	chr2:61648422	5'-CCACTTTCCCTTGAGAGCAATATGT-3'	5'-CCCAAAAAGAGGAACAACTGTCAA-3'	5'-CAAGGCATCATATATTTTC-3'	consistent
ARS-BFGL-NGS-119898	Common deletion polymorphism	Chr29:24274112	5'-ACCAGACAGAAGCCCTTGAGA-3'	5'-TCTCTATTTATATTTTATTTTTGGCTGTGTCG-3'	5'-ACATGCTGCAACTAAG-3'	inconsistent
BTF	Internal control	.	5'-GCGTGGCCCGTAATGGT-3'	5'-AACAGTGATCCACTTTAACAACCCTAAA-3'	5'-CTGGCAGCAAACACTT-3'	.
